# Supplementary material for: Synthesis and reactivity of BINEPINE-based chiral Fe(II) PNP pincer complexes
Source: Monatsh Chem. 2016 Mar 21;147:1023–30. doi: 10.1007/s00706-016-1706-x (PMC4869728; doi:10.1007/s00706-016-1706-x)
Supplement: Supplementary file 2 — Supplementary material 2 (CIF 553 kb) [file 706_2016_1706_MOESM2_ESM.cif]

#=======================================================================

data_Fe_PNP_BIN_iPr_Cl2

#=======================================================================


# 5. CHEMICAL DATA


_chemical_name_systematic

; ?

;

_chemical_name_common                    ?

_chemical_formula_moiety                 ?

_chemical_formula_structural             ?

_chemical_formula_analytical             ?

_chemical_formula_iupac                  ?

_chemical_formula_sum                    'C33 H35 Cl2 Fe1 N3 P2'

_chemical_formula_weight                 662.4

_chemical_melting_point                  ?

_chemical_compound_source                ?

_chemical_absolute_configuration         .


#=======================================================================


# 6. CRYSTAL DATA


_symmetry_cell_setting                   tetragonal

_symmetry_space_group_name_H-M           'I 41/a:1'

_symmetry_space_group_name_Hall          '-I 4ad'

_symmetry_Int_Tables_number              88


loop_

 _space_group_symop_id

 _space_group_symop_operation_xyz

 1   x,y,z

 2   -x+1/2,-y+1/2,z+1/2

 3   -y,x+1/2,z+1/4

 4   y+1/2,-x,z+3/4

 5   -x,-y+1/2,-z+1/4

 6   x+1/2,y,-z+3/4

 7   y,-x,-z

 8   -y+1/2,x+1/2,-z+1/2

 9   x+1/2,y+1/2,z+1/2

 10  -x,-y,z

 11  -y+1/2,x,z+3/4

 12  y,-x+1/2,z+1/4

 13  -x+1/2,-y,-z+3/4

 14  x,y+1/2,-z+1/4

 15  y+1/2,-x+1/2,-z+1/2

 16  -y,x,-z


_cell_length_a                           24.1896(7)

_cell_length_b                           24.1896(7)

_cell_length_c                           28.4068(17)

_cell_angle_alpha                        90

_cell_angle_beta                         90

_cell_angle_gamma                        90

_cell_volume                             16621.9(12)


loop_

 _twin_individual_id

 _twin_individual_mass_fraction_refined

 _twin_individual_twin_matrix_11

 _twin_individual_twin_matrix_12

 _twin_individual_twin_matrix_13

 _twin_individual_twin_matrix_21

 _twin_individual_twin_matrix_22

 _twin_individual_twin_matrix_23

 _twin_individual_twin_matrix_31

 _twin_individual_twin_matrix_32

 _twin_individual_twin_matrix_33

 ? ? ? ? ? ? ? ? ? ? ?


_cell_formula_units_Z                    16


_cell_measurement_reflns_used            9455

_cell_measurement_theta_min              2.3

_cell_measurement_theta_max              29.9

_cell_measurement_temperature            100

_cell_special_details

; ?

;


_exptl_crystal_density_diffrn            1.0587

_exptl_crystal_density_meas              ?

_exptl_crystal_density_method            ?

_exptl_crystal_F_000                     5504


_exptl_absorpt_coefficient_mu            0.59

_exptl_crystal_description               irregular

_exptl_crystal_size_max                  0.54

_exptl_crystal_size_mid                  0.44

_exptl_crystal_size_min                  0.31

_exptl_crystal_size_rad                  ?

_exptl_crystal_colour                    'translucent colourless'

_exptl_absorpt_correction_type           multi-scan

_exptl_absorpt_process_details           SADABS

_exptl_absorpt_correction_T_min          0.74

_exptl_absorpt_correction_T_max          0.83

loop_

 _exptl_crystal_face_index_h

 _exptl_crystal_face_index_k

 _exptl_crystal_face_index_l

 _exptl_crystal_face_perp_dist

 ? ? ? ?


#=======================================================================


# 7. EXPERIMENTAL DATA


_exptl_special_details                   ?


_diffrn_ambient_temperature              100

_diffrn_source                           ?

_diffrn_source_power                     ?

_diffrn_source_voltage                   ?

_diffrn_source_current                   ?

_diffrn_radiation_type                   'Mo K\a'

_diffrn_radiation_source                 'X-ray tube'

_diffrn_radiation_wavelength             0.71069

_diffrn_radiation_monochromator          graphite

_diffrn_measurement_device               'four-circle diffractometer'

_diffrn_measurement_device_type          'Bruker KAPPA APEX II CCD'

_diffrn_detector                         ?

_diffrn_detector_area_resol_mean         ?

_diffrn_measurement_method               '\w- and \f-scans'

_diffrn_measurement_specimen_support     ?


_diffrn_reflns_number                    219225

_diffrn_reflns_theta_min                 1.11

_diffrn_reflns_theta_max                 30.06

_diffrn_reflns_theta_full                30.06

_diffrn_measured_fraction_theta_max      1

_diffrn_measured_fraction_theta_full     1

_diffrn_reflns_av_R_equivalents          0.0465

_diffrn_reflns_av_unetI/netI             0.0222

_diffrn_reflns_limit_h_min               -34

_diffrn_reflns_limit_h_max               34

_diffrn_reflns_limit_k_min               -34

_diffrn_reflns_limit_k_max               34

_diffrn_reflns_limit_l_min               -40

_diffrn_reflns_limit_l_max               39

_diffrn_reflns_reduction_process         ?


_diffrn_standards_number                 ?

_diffrn_standards_interval_count         ?

_diffrn_standards_interval_time          ?

_diffrn_standards_decay_%                ?

loop_

_diffrn_standard_refln_index_h

_diffrn_standard_refln_index_k

_diffrn_standard_refln_index_l

  ? ? ?


_diffrn_radiation_probe                  X-ray


#=======================================================================


# 8. REFINEMENT DATA


_refine_special_details

; ?

;


_reflns_number_total                     12180

_reflns_number_gt                        8658

_reflns_threshold_expression             'I>3\s(I)'


_refine_ls_structure_factor_coef         F

_refine_ls_R_factor_gt                   0.0763

_refine_ls_wR_factor_gt                  0.0947

_refine_ls_R_factor_all                  0.0980

_refine_ls_wR_factor_ref                 0.0967

_refine_ls_goodness_of_fit_ref           3.50

_refine_ls_goodness_of_fit_gt            4.09

_refine_ls_restrained_S_gt               ?

_refine_ls_restrained_S_all              ?

_refine_ls_number_reflns                 12180

_refine_ls_number_parameters             370

_refine_ls_number_restraints             0

_refine_ls_number_constraints            140

_refine_ls_weighting_scheme              sigma

_refine_ls_weighting_details             'w=1/(\s^2^(F)+0.000225F^2^)'

_refine_ls_hydrogen_treatment            'constr'

_refine_ls_shift/su_max                  0.0405

_refine_ls_shift/su_mean                 0.0037

_refine_diff_density_max                 1.72

_refine_diff_density_min                 -1.10

_refine_ls_extinction_method             'none'

_refine_ls_extinction_coef               ?

_refine_ls_abs_structure_details         ?

_refine_ls_abs_structure_Flack           ?

_refine_ls_abs_structure_Rogers          ?


loop_

 _atom_type_symbol

 _atom_type_scat_dispersion_real

 _atom_type_scat_dispersion_imag

 _atom_type_scat_source

 C    0.0033  0.0016

 'International Tables Vol C tables 4.2.6.8 and 6.1.1.1'

 H    0.0000  0.0000

 'International Tables Vol C tables 4.2.6.8 and 6.1.1.1'

 Cl   0.1484  0.1585

 'International Tables Vol C tables 4.2.6.8 and 6.1.1.1'

 Fe   0.3463  0.8444

 'International Tables Vol C tables 4.2.6.8 and 6.1.1.1'

 N    0.0061  0.0033

 'International Tables Vol C tables 4.2.6.8 and 6.1.1.1'

 P    0.1023  0.0942

 'International Tables Vol C tables 4.2.6.8 and 6.1.1.1'


_computing_data_collection               ?

_computing_cell_refinement               ?

_computing_data_reduction                ?

_computing_structure_solution            ?

_computing_structure_refinement          ?

_computing_molecular_graphics            ?

_computing_publication_material          ?


loop_

 _restr_distance_atom_site_label_1

 _restr_distance_site_symmetry_1

 _restr_distance_atom_site_label_2

 _restr_distance_site_symmetry_2

 _restr_distance_target

 _restr_distance_target_weight_param

 ? ? ? ? ? ?


loop_

 _restr_angle_atom_site_label_1

 _restr_angle_site_symmetry_1

 _restr_angle_atom_site_label_2

 _restr_angle_site_symmetry_2

 _restr_angle_atom_site_label_3

 _restr_angle_site_symmetry_3

 _restr_angle_target

 _restr_angle_target_weight_param

 ? ? ? ? ? ? ? ?


loop_

 _restr_torsion_atom_site_label_1

 _restr_torsion_site_symmetry_1

 _restr_torsion_atom_site_label_2

 _restr_torsion_site_symmetry_2

 _restr_torsion_atom_site_label_3

 _restr_torsion_site_symmetry_3

 _restr_torsion_atom_site_label_4

 _restr_torsion_site_symmetry_4

 _restr_torsion_angle_target

 _restr_torsion_weight_param

 ? ? ? ? ? ? ? ? ? ?


loop_

 _restr_equal_distance_atom_site_label_1

 _restr_equal_distance_site_symmetry_1

 _restr_equal_distance_atom_site_label_2

 _restr_equal_distance_site_symmetry_2

 _restr_equal_distance_class_class_id

 _restr_equal_distance_class_target_weight_param

 ? ? ? ? ? ?


loop_

 _restr_equal_angle_atom_site_label_1

 _restr_equal_angle_site_symmetry_1

 _restr_equal_angle_atom_site_label_2

 _restr_equal_angle_site_symmetry_2

 _restr_equal_angle_atom_site_label_3

 _restr_equal_angle_site_symmetry_3

 _restr_equal_angle_class_class_id

 _restr_equal_angle_class_target_weight_param

 ? ? ? ? ? ? ? ?


loop_

 _restr_equal_torsion_atom_site_label_1

 _restr_equal_torsion_site_symmetry_1

 _restr_equal_torsion_atom_site_label_2

 _restr_equal_torsion_site_symmetry_2

 _restr_equal_torsion_atom_site_label_3

 _restr_equal_torsion_site_symmetry_3

 _restr_equal_torsion_atom_site_label_4

 _restr_equal_torsion_site_symmetry_4

 _restr_equal_torsion_class_class_id

 _restr_equal_torsion_class_target_weight_param

 ? ? ? ? ? ? ? ? ? ?


#=======================================================================


# 9. ATOMIC COORDINATES AND DISPLACEMENT PARAMETERS


loop_

 _atom_site_label

 _atom_site_type_symbol

 _atom_site_fract_x

 _atom_site_fract_y

 _atom_site_fract_z

 _atom_site_adp_type

 _atom_site_U_iso_or_equiv

 _atom_site_site_symmetry_multiplicity

 _atom_site_occupancy

 _atom_site_calc_flag

 _atom_site_refinement_flags

 _atom_site_disorder_assembly

 _atom_site_disorder_group

  Fe1 Fe 0.177920(17) 0.187548(17) 0.005111(14) Uani 0.02271(13) 16 1 d . . .

  Cl1 Cl 0.08369(3) 0.20142(3) 0.00824(3) Uani 0.0293(2) 16 1 d . . .

  Cl2 Cl 0.24895(3) 0.21953(4) 0.05375(3) Uani 0.0350(2) 16 1 d . . .

  P1 P 0.19843(4) 0.25276(3) -0.06020(3) Uani 0.0342(3) 16 1 d . . .

  P2 P 0.17087(3) 0.09775(3) 0.04933(3) Uani 0.0237(2) 16 1 d . . .

  N1 N 0.21587(10) 0.13194(10) -0.04384(8) Uani 0.0217(7) 16 1 d . . .

  N2 N 0.23667(12) 0.20769(11) -0.09230(9) Uani 0.0325(8) 16 1 d . . .

  N3 N 0.19363(11) 0.05697(11) 0.00456(8) Uani 0.0265(8) 16 1 d . . .

  C1 C 0.24163(13) 0.15220(12) -0.08265(10) Uani 0.0255(9) 16 1 d . . .

  C2 C 0.27306(13) 0.11872(12) -0.11263(11) Uani 0.0264(9) 16 1 d . . .

  C3 C 0.27960(13) 0.06410(12) -0.10135(10) Uani 0.0272(9) 16 1 d . . .

  C4 C 0.25425(13) 0.04233(13) -0.06161(10) Uani 0.0267(9) 16 1 d . . .

  C5 C 0.22206(12) 0.07772(12) -0.03406(10) Uani 0.0239(8) 16 1 d . . .

  C6 C 0.14901(19) 0.27551(15) -0.10363(13) Uani 0.0514(14) 16 1 d . . .

  C7 C 0.11395(19) 0.22745(18) -0.12112(14) Uani 0.0580(16) 16 1 d . . .

  C8 C 0.1112(2) 0.32169(19) -0.08319(15) Uani 0.0704(19) 16 1 d . . .

  C9 C 0.2510(2) 0.30876(17) -0.04854(15) Uani 0.0622(17) 16 1 d . . .

  C10 C 0.2687(3) 0.3403(2) -0.0923(2) Uani 0.094(3) 16 1 d . . .

  C11 C 0.2335(2) 0.34764(18) -0.00933(18) Uani 0.0697(19) 16 1 d . . .

  C12 C 0.09933(12) 0.07779(12) 0.06225(10) Uani 0.0258(9) 16 1 d . . .

  C13 C 0.20677(13) 0.06634(13) 0.09961(10) Uani 0.0276(9) 16 1 d . . .

  C14 C 0.09098(12) 0.02316(13) 0.08463(11) Uani 0.0274(9) 16 1 d . . .

  C15 C 0.06929(13) -0.02079(13) 0.05739(12) Uani 0.0296(9) 16 1 d . . .

  C16 C 0.06203(13) -0.07183(14) 0.07649(13) Uani 0.0359(11) 16 1 d . . .

  C17 C 0.07655(14) -0.08269(13) 0.12354(12) Uani 0.0349(10) 16 1 d . . .

  C18 C 0.07153(16) -0.13625(15) 0.14239(15) Uani 0.0454(13) 16 1 d . . .

  C19 C 0.08796(18) -0.14696(16) 0.18794(15) Uani 0.0519(14) 16 1 d . . .

  C20 C 0.10874(19) -0.10378(17) 0.21556(15) Uani 0.0560(15) 16 1 d . . .

  C21 C 0.11493(17) -0.05172(15) 0.19781(13) Uani 0.0426(12) 16 1 d . . .

  C22 C 0.09881(14) -0.03944(13) 0.15121(11) Uani 0.0317(10) 16 1 d . . .

  C23 C 0.10537(13) 0.01476(13) 0.13129(11) Uani 0.0291(9) 16 1 d . . .

  C24 C 0.18050(13) 0.08282(12) 0.14552(11) Uani 0.0269(9) 16 1 d . . .

  C25 C 0.20723(15) 0.12243(14) 0.17406(12) Uani 0.0338(10) 16 1 d . . .

  C26 C 0.18422(15) 0.14031(14) 0.21534(12) Uani 0.0364(11) 16 1 d . . .

  C27 C 0.13175(15) 0.12106(14) 0.22912(11) Uani 0.0345(10) 16 1 d . . .

  C28 C 0.10509(17) 0.14221(16) 0.26970(13) Uani 0.0438(13) 16 1 d . . .

  C29 C 0.05386(19) 0.12501(19) 0.28166(14) Uani 0.0540(15) 16 1 d . . .

  C30 C 0.02556(17) 0.08633(18) 0.25431(13) Uani 0.0490(14) 16 1 d . . .

  C31 C 0.04900(15) 0.06495(15) 0.21406(12) Uani 0.0387(11) 16 1 d . . .

  C32 C 0.10403(14) 0.08143(13) 0.20082(11) Uani 0.0313(10) 16 1 d . . .

  C33 C 0.13044(13) 0.06039(13) 0.15934(10) Uani 0.0275(9) 16 1 d . . .

  H1c2 H 0.289679 0.133753 -0.140516 Uiso 0.0317 16 1 d . . .

  H1c3 H 0.301845 0.040716 -0.121017 Uiso 0.0326 16 1 d . . .

  H1c4 H 0.258699 0.004114 -0.053315 Uiso 0.032 16 1 d . . .

  H1c6 H 0.169274 0.290277 -0.129829 Uiso 0.0616 16 1 d . . .

  H1c7 H 0.135845 0.204252 -0.141227 Uiso 0.0696 16 1 d . . .

  H2c7 H 0.101018 0.206317 -0.094719 Uiso 0.0696 16 1 d . . .

  H3c7 H 0.082892 0.241471 -0.138437 Uiso 0.0696 16 1 d . . .

  H1c8 H 0.079124 0.325767 -0.102723 Uiso 0.0844 16 1 d . . .

  H2c8 H 0.10007 0.311837 -0.051863 Uiso 0.0844 16 1 d . . .

  H3c8 H 0.131245 0.355952 -0.082352 Uiso 0.0844 16 1 d . . .

  H1c9 H 0.283336 0.289352 -0.037931 Uiso 0.0746 16 1 d . . .

  H1c10 H 0.236507 0.351496 -0.109663 Uiso 0.1129 16 1 d . . .

  H2c10 H 0.289402 0.372456 -0.083241 Uiso 0.1129 16 1 d . . .

  H3c10 H 0.291297 0.316965 -0.111703 Uiso 0.1129 16 1 d . . .

  H1c11 H 0.264726 0.369156 0.000674 Uiso 0.0837 16 1 d . . .

  H2c11 H 0.204996 0.371848 -0.020617 Uiso 0.0837 16 1 d . . .

  H3c11 H 0.219737 0.326503 0.01676 Uiso 0.0837 16 1 d . . .

  H1c12 H 0.082171 0.105889 0.081126 Uiso 0.031 16 1 d . . .

  H2c12 H 0.077663 0.079954 0.033998 Uiso 0.031 16 1 d . . .

  H1c13 H 0.206013 0.02682 0.096584 Uiso 0.0332 16 1 d . . .

  H2c13 H 0.244833 0.077585 0.099483 Uiso 0.0332 16 1 d . . .

  H1c15 H 0.059602 -0.014492 0.025063 Uiso 0.0356 16 1 d . . .

  H1c16 H 0.046738 -0.100926 0.057553 Uiso 0.043 16 1 d . . .

  H1c18 H 0.05658 -0.165492 0.123418 Uiso 0.0545 16 1 d . . .

  H1c19 H 0.085172 -0.18365 0.200593 Uiso 0.0622 16 1 d . . .

  H1c20 H 0.118858 -0.110942 0.247667 Uiso 0.0671 16 1 d . . .

  H1c21 H 0.130412 -0.023154 0.217222 Uiso 0.0511 16 1 d . . .

  H1c25 H 0.242271 0.137123 0.1643 Uiso 0.0406 16 1 d . . .

  H1c26 H 0.203871 0.166011 0.23492 Uiso 0.0437 16 1 d . . .

  H1c28 H 0.123642 0.16908 0.288917 Uiso 0.0525 16 1 d . . .

  H1c29 H 0.036627 0.139632 0.309437 Uiso 0.0648 16 1 d . . .

  H1c30 H -0.010686 0.074475 0.263677 Uiso 0.0587 16 1 d . . .

  H1c31 H 0.028776 0.039221 0.194942 Uiso 0.0464 16 1 d . . .

  H1n2 H 0.254395 0.220577 -0.11658 Uiso 0.039 16 1 d . . .

  H1n3 H 0.187189 0.02162 0.00592 Uiso 0.0318 16 1 d . . .


loop_

 _atom_site_aniso_label

 _atom_site_aniso_type_symbol

 _atom_site_aniso_U_11

 _atom_site_aniso_U_22

 _atom_site_aniso_U_33

 _atom_site_aniso_U_12

 _atom_site_aniso_U_13

 _atom_site_aniso_U_23

 Fe1 Fe 0.0258(2) 0.0234(2) 0.0190(2) 0.00012(17) 0.00616(16) -0.00390(15)

 Cl1 Cl 0.0271(4) 0.0296(4) 0.0311(4) 0.0032(3) 0.0019(3) -0.0037(3)

 Cl2 Cl 0.0328(4) 0.0478(5) 0.0243(4) -0.0099(3) 0.0078(3) -0.0111(3)

 P1 P 0.0531(6) 0.0209(4) 0.0286(4) -0.0001(4) 0.0162(4) -0.0021(3)

 P2 P 0.0290(4) 0.0234(4) 0.0186(3) -0.0019(3) 0.0055(3) -0.0012(3)

 N1 N 0.0232(12) 0.0257(12) 0.0162(11) -0.0034(10) 0.0057(9) -0.0006(9)

 N2 N 0.0465(17) 0.0246(13) 0.0265(14) -0.0032(12) 0.0175(12) 0.0014(11)

 N3 N 0.0351(15) 0.0218(13) 0.0226(12) -0.0010(10) 0.0101(10) -0.0006(10)

 C1 C 0.0317(16) 0.0233(14) 0.0214(14) -0.0054(12) 0.0073(12) -0.0040(11)

 C2 C 0.0304(16) 0.0245(15) 0.0244(15) -0.0043(12) 0.0094(12) -0.0038(11)

 C3 C 0.0287(16) 0.0277(15) 0.0253(15) -0.0033(12) 0.0093(12) -0.0083(12)

 C4 C 0.0315(16) 0.0245(15) 0.0240(15) 0.0010(12) 0.0073(12) -0.0024(12)

 C5 C 0.0268(15) 0.0206(14) 0.0244(14) -0.0014(11) 0.0058(11) -0.0002(11)

 C6 C 0.089(3) 0.032(2) 0.033(2) 0.019(2) 0.006(2) 0.0003(15)

 C7 C 0.075(3) 0.066(3) 0.034(2) 0.033(2) -0.0086(19) -0.0072(19)

 C8 C 0.114(4) 0.054(3) 0.043(2) 0.039(3) -0.003(3) -0.001(2)

 C9 C 0.086(4) 0.040(2) 0.060(3) -0.018(2) 0.035(2) -0.013(2)

 C10 C 0.142(5) 0.042(3) 0.099(4) -0.035(3) 0.069(4) -0.019(3)

 C11 C 0.094(4) 0.042(3) 0.073(3) -0.012(2) 0.002(3) -0.010(2)

 C12 C 0.0281(15) 0.0263(15) 0.0231(14) 0.0005(12) 0.0006(11) -0.0004(11)

 C13 C 0.0280(16) 0.0261(15) 0.0289(15) -0.0023(12) -0.0005(12) 0.0002(12)

 C14 C 0.0264(15) 0.0274(16) 0.0282(15) -0.0018(12) 0.0052(12) -0.0003(12)

 C15 C 0.0282(16) 0.0288(16) 0.0320(17) -0.0011(13) -0.0005(13) -0.0059(13)

 C16 C 0.0310(17) 0.0316(18) 0.045(2) -0.0073(14) 0.0041(15) -0.0071(15)

 C17 C 0.0383(19) 0.0260(16) 0.0403(19) -0.0047(14) 0.0116(15) -0.0016(14)

 C18 C 0.047(2) 0.0304(19) 0.058(3) -0.0060(16) 0.0173(19) 0.0034(17)

 C19 C 0.064(3) 0.0275(19) 0.065(3) -0.0055(18) 0.022(2) 0.0097(18)

 C20 C 0.078(3) 0.049(2) 0.041(2) -0.007(2) 0.009(2) 0.0157(18)

 C21 C 0.060(2) 0.0356(19) 0.0323(18) -0.0048(17) 0.0078(17) 0.0083(15)

 C22 C 0.0400(18) 0.0260(16) 0.0293(16) -0.0005(13) 0.0081(14) 0.0025(12)

 C23 C 0.0348(17) 0.0270(16) 0.0257(15) -0.0055(13) 0.0053(12) -0.0007(12)

 C24 C 0.0308(16) 0.0255(15) 0.0245(15) 0.0023(12) -0.0018(12) 0.0014(12)

 C25 C 0.0347(18) 0.0337(18) 0.0331(17) -0.0041(14) -0.0054(14) -0.0011(14)

 C26 C 0.043(2) 0.0342(18) 0.0323(18) 0.0006(15) -0.0081(15) -0.0066(14)

 C27 C 0.048(2) 0.0319(18) 0.0238(15) 0.0029(15) -0.0019(14) 0.0010(13)

 C28 C 0.057(2) 0.044(2) 0.0306(18) 0.0021(18) -0.0036(17) -0.0066(15)

 C29 C 0.063(3) 0.067(3) 0.032(2) 0.010(2) 0.0125(19) -0.0084(19)

 C30 C 0.045(2) 0.061(3) 0.041(2) -0.0004(19) 0.0129(17) -0.0055(18)

 C31 C 0.041(2) 0.042(2) 0.0327(18) -0.0092(16) 0.0075(15) -0.0006(15)

 C32 C 0.0425(19) 0.0284(16) 0.0230(15) -0.0011(14) 0.0003(13) 0.0007(12)

 C33 C 0.0334(16) 0.0280(16) 0.0210(14) -0.0030(13) 0.0014(12) 0.0015(11)


loop_

 _jana_atom_site_ADP_C_label

 _jana_atom_site_ADP_C_type_symbol

 _jana_atom_site_ADP_C_111

 _jana_atom_site_ADP_C_112

 _jana_atom_site_ADP_C_113

 _jana_atom_site_ADP_C_122

 _jana_atom_site_ADP_C_123

 _jana_atom_site_ADP_C_133

 _jana_atom_site_ADP_C_222

 _jana_atom_site_ADP_C_223

 _jana_atom_site_ADP_C_233

 _jana_atom_site_ADP_C_333

 ? ? ? ? ? ? ? ? ? ? ? ?


loop_

 _jana_atom_site_ADP_D_label

 _jana_atom_site_ADP_D_type_symbol

 _jana_atom_site_ADP_D_1111

 _jana_atom_site_ADP_D_1112

 _jana_atom_site_ADP_D_1113

 _jana_atom_site_ADP_D_1122

 _jana_atom_site_ADP_D_1123

 _jana_atom_site_ADP_D_1133

 _jana_atom_site_ADP_D_1222

 _jana_atom_site_ADP_D_1223

 _jana_atom_site_ADP_D_1233

 _jana_atom_site_ADP_D_1333

 _jana_atom_site_ADP_D_2222

 _jana_atom_site_ADP_D_2223

 _jana_atom_site_ADP_D_2233

 _jana_atom_site_ADP_D_2333

 _jana_atom_site_ADP_D_3333

 ? ? ? ? ? ? ? ? ? ? ? ? ? ? ? ? ?


loop_

 _jana_atom_site_ADP_E_label

 _jana_atom_site_ADP_E_type_symbol

 _jana_atom_site_ADP_E_11111

 _jana_atom_site_ADP_E_11112

 _jana_atom_site_ADP_E_11113

 _jana_atom_site_ADP_E_11122

 _jana_atom_site_ADP_E_11123

 _jana_atom_site_ADP_E_11133

 _jana_atom_site_ADP_E_11222

 _jana_atom_site_ADP_E_11223

 _jana_atom_site_ADP_E_11233

 _jana_atom_site_ADP_E_11333

 _jana_atom_site_ADP_E_12222

 _jana_atom_site_ADP_E_12223

 _jana_atom_site_ADP_E_12233

 _jana_atom_site_ADP_E_12333

 _jana_atom_site_ADP_E_13333

 _jana_atom_site_ADP_E_22222

 _jana_atom_site_ADP_E_22223

 _jana_atom_site_ADP_E_22233

 _jana_atom_site_ADP_E_22333

 _jana_atom_site_ADP_E_23333

 _jana_atom_site_ADP_E_33333

 ? ? ? ? ? ? ? ? ? ? ? ? ? ? ? ? ? ? ? ? ? ? ?


loop_

 _jana_atom_site_ADP_F_label

 _jana_atom_site_ADP_F_type_symbol

 _jana_atom_site_ADP_F_111111

 _jana_atom_site_ADP_F_111112

 _jana_atom_site_ADP_F_111113

 _jana_atom_site_ADP_F_111122

 _jana_atom_site_ADP_F_111123

 _jana_atom_site_ADP_F_111133

 _jana_atom_site_ADP_F_111222

 _jana_atom_site_ADP_F_111223

 _jana_atom_site_ADP_F_111233

 _jana_atom_site_ADP_F_111333

 _jana_atom_site_ADP_F_112222

 _jana_atom_site_ADP_F_112223

 _jana_atom_site_ADP_F_112233

 _jana_atom_site_ADP_F_112333

 _jana_atom_site_ADP_F_113333

 _jana_atom_site_ADP_F_122222

 _jana_atom_site_ADP_F_122223

 _jana_atom_site_ADP_F_122233

 _jana_atom_site_ADP_F_122333

 _jana_atom_site_ADP_F_123333

 _jana_atom_site_ADP_F_133333

 _jana_atom_site_ADP_F_222222

 _jana_atom_site_ADP_F_222223

 _jana_atom_site_ADP_F_222233

 _jana_atom_site_ADP_F_222333

 _jana_atom_site_ADP_F_223333

 _jana_atom_site_ADP_F_233333

 _jana_atom_site_ADP_F_333333

 ? ? ? ? ? ? ? ? ? ? ? ? ? ? ? ? ? ? ? ? ? ? ? ? ? ? ? ? ? ?


#=======================================================================


# 10. MOLECULAR GEOMETRY


loop_

 _geom_bond_atom_site_label_1

 _geom_bond_atom_site_label_2

 _geom_bond_site_symmetry_1

 _geom_bond_site_symmetry_2

 _geom_bond_distance

 _geom_bond_publ_flag

  Fe1 Cl1 . . 2.3058(9) ?

  Fe1 Cl2 . . 2.3366(9) ?

  Cl2 N2 . 12_555 3.292(3) ?

  P1 N2 . . 1.696(3) ?

  P1 C6 . . 1.804(4) ?

  P1 C9 . . 1.888(5) ?

  P2 N3 . . 1.701(3) ?

  P2 C12 . . 1.834(3) ?

  P2 C13 . . 1.836(3) ?

  N1 C1 . . 1.358(4) ?

  N1 C5 . . 1.349(4) ?

  N2 C1 . . 1.375(4) ?

  N2 H1n2 . . 0.87 ?

  N3 C5 . . 1.389(4) ?

  N3 H1n3 . . 0.87 ?

  C1 C2 . . 1.400(4) ?

  C2 C3 . . 1.369(4) ?

  C2 H1c2 . . 0.96 ?

  C3 C4 . . 1.389(4) ?

  C3 H1c3 . . 0.96 ?

  C4 C5 . . 1.397(4) ?

  C4 H1c4 . . 0.96 ?

  C6 C7 . . 1.522(6) ?

  C6 C8 . . 1.555(6) ?

  C6 H1c6 . . 0.96 ?

  C7 H1c7 . . 0.96 ?

  C7 H2c7 . . 0.96 ?

  C7 H3c7 . . 0.96 ?

  C8 H1c8 . . 0.96 ?

  C8 H2c8 . . 0.96 ?

  C8 H3c8 . . 0.96 ?

  C9 C10 . . 1.521(7) ?

  C9 C11 . . 1.518(7) ?

  C9 H1c9 . . 0.96 ?

  C10 H1c10 . . 0.96 ?

  C10 H2c10 . . 0.96 ?

  C10 H3c10 . . 0.96 ?

  C11 H1c11 . . 0.96 ?

  C11 H2c11 . . 0.96 ?

  C11 H3c11 . . 0.96 ?

  C12 C14 . . 1.480(4) ?

  C12 H1c12 . . 0.96 ?

  C12 H2c12 . . 0.96 ?

  C13 C24 . . 1.505(4) ?

  C13 H1c13 . . 0.96 ?

  C13 H2c13 . . 0.96 ?

  C14 C15 . . 1.416(4) ?

  C14 C23 . . 1.385(4) ?

  C15 C16 . . 1.360(5) ?

  C15 H1c15 . . 0.96 ?

  C16 C17 . . 1.407(5) ?

  C16 H1c16 . . 0.96 ?

  C17 C18 . . 1.407(5) ?

  C17 C22 . . 1.415(5) ?

  C18 C19 . . 1.378(6) ?

  C18 H1c18 . . 0.96 ?

  C19 C20 . . 1.400(6) ?

  C19 H1c19 . . 0.96 ?

  C20 C21 . . 1.365(6) ?

  C20 H1c20 . . 0.96 ?

  C21 C22 . . 1.412(5) ?

  C21 H1c21 . . 0.96 ?

  C22 C23 . . 1.437(4) ?

  C23 C33 . . 1.490(4) ?

  C24 C25 . . 1.412(4) ?

  C24 C33 . . 1.384(4) ?

  C25 C26 . . 1.368(5) ?

  C25 H1c25 . . 0.96 ?

  C26 C27 . . 1.408(5) ?

  C26 H1c26 . . 0.96 ?

  C27 C28 . . 1.416(5) ?

  C27 C32 . . 1.419(5) ?

  C28 C29 . . 1.351(6) ?

  C28 H1c28 . . 0.96 ?

  C29 C30 . . 1.396(6) ?

  C29 H1c29 . . 0.96 ?

  C30 C31 . . 1.377(5) ?

  C30 H1c30 . . 0.96 ?

  C31 C32 . . 1.439(5) ?

  C31 H1c31 . . 0.96 ?

  C32 C33 . . 1.434(4) ?


loop_

 _geom_angle_atom_site_label_1

 _geom_angle_atom_site_label_2

 _geom_angle_atom_site_label_3

 _geom_angle_site_symmetry_1

 _geom_angle_site_symmetry_2

 _geom_angle_site_symmetry_3

 _geom_angle

 _geom_angle_publ_flag

  Cl1 Fe1 Cl2 . . . 130.99(3) ?

  Fe1 Cl2 N2 . . 12_555 114.46(5) ?

  N2 P1 C6 . . . 100.95(16) ?

  N2 P1 C9 . . . 100.83(18) ?

  C6 P1 C9 . . . 110.35(19) ?

  N3 P2 C12 . . . 107.60(13) ?

  N3 P2 C13 . . . 100.87(13) ?

  C12 P2 C13 . . . 100.46(14) ?

  C1 N1 C5 . . . 117.9(2) ?

  Cl2 N2 P1 11_554 . . 117.58(12) ?

  Cl2 N2 C1 11_554 . . 116.53(18) ?

  Cl2 N2 H1n2 11_554 . . 11.92 ?

  P1 N2 C1 . . . 124.6(2) ?

  P1 N2 H1n2 . . . 117.7 ?

  C1 N2 H1n2 . . . 117.7 ?

  P2 N3 C5 . . . 122.8(2) ?

  P2 N3 H1n3 . . . 118.62 ?

  C5 N3 H1n3 . . . 118.61 ?

  N1 C1 N2 . . . 118.3(3) ?

  N1 C1 C2 . . . 122.3(3) ?

  N2 C1 C2 . . . 119.4(3) ?

  C1 C2 C3 . . . 118.6(3) ?

  C1 C2 H1c2 . . . 120.69 ?

  C3 C2 H1c2 . . . 120.69 ?

  C2 C3 C4 . . . 120.4(3) ?

  C2 C3 H1c3 . . . 119.82 ?

  C4 C3 H1c3 . . . 119.82 ?

  C3 C4 C5 . . . 118.0(3) ?

  C3 C4 H1c4 . . . 121.01 ?

  C5 C4 H1c4 . . . 121.01 ?

  N1 C5 N3 . . . 117.3(3) ?

  N1 C5 C4 . . . 122.8(3) ?

  N3 C5 C4 . . . 119.8(3) ?

  P1 C6 C7 . . . 111.1(3) ?

  P1 C6 C8 . . . 110.7(3) ?

  P1 C6 H1c6 . . . 107.77 ?

  C7 C6 C8 . . . 110.1(4) ?

  C7 C6 H1c6 . . . 108.4 ?

  C8 C6 H1c6 . . . 108.8 ?

  C6 C7 H1c7 . . . 109.47 ?

  C6 C7 H2c7 . . . 109.47 ?

  C6 C7 H3c7 . . . 109.47 ?

  H1c7 C7 H2c7 . . . 109.47 ?

  H1c7 C7 H3c7 . . . 109.47 ?

  H2c7 C7 H3c7 . . . 109.47 ?

  C6 C8 H1c8 . . . 109.47 ?

  C6 C8 H2c8 . . . 109.47 ?

  C6 C8 H3c8 . . . 109.47 ?

  H1c8 C8 H2c8 . . . 109.47 ?

  H1c8 C8 H3c8 . . . 109.47 ?

  H2c8 C8 H3c8 . . . 109.47 ?

  P1 C9 C10 . . . 114.0(3) ?

  P1 C9 C11 . . . 112.6(3) ?

  P1 C9 H1c9 . . . 104.64 ?

  C10 C9 C11 . . . 111.6(4) ?

  C10 C9 H1c9 . . . 105.9 ?

  C11 C9 H1c9 . . . 107.44 ?

  C9 C10 H1c10 . . . 109.47 ?

  C9 C10 H2c10 . . . 109.47 ?

  C9 C10 H3c10 . . . 109.47 ?

  H1c10 C10 H2c10 . . . 109.47 ?

  H1c10 C10 H3c10 . . . 109.47 ?

  H2c10 C10 H3c10 . . . 109.47 ?

  C9 C11 H1c11 . . . 109.47 ?

  C9 C11 H2c11 . . . 109.47 ?

  C9 C11 H3c11 . . . 109.47 ?

  H1c11 C11 H2c11 . . . 109.47 ?

  H1c11 C11 H3c11 . . . 109.47 ?

  H2c11 C11 H3c11 . . . 109.47 ?

  P2 C12 C14 . . . 116.7(2) ?

  P2 C12 H1c12 . . . 109.47 ?

  P2 C12 H2c12 . . . 109.47 ?

  C14 C12 H1c12 . . . 109.47 ?

  C14 C12 H2c12 . . . 109.47 ?

  H1c12 C12 H2c12 . . . 101.09 ?

  P2 C13 C24 . . . 111.4(2) ?

  P2 C13 H1c13 . . . 109.47 ?

  P2 C13 H2c13 . . . 109.47 ?

  C24 C13 H1c13 . . . 109.47 ?

  C24 C13 H2c13 . . . 109.47 ?

  H1c13 C13 H2c13 . . . 107.47 ?

  C12 C14 C15 . . . 119.1(3) ?

  C12 C14 C23 . . . 120.5(3) ?

  C15 C14 C23 . . . 120.4(3) ?

  C14 C15 C16 . . . 120.8(3) ?

  C14 C15 H1c15 . . . 119.62 ?

  C16 C15 H1c15 . . . 119.61 ?

  C15 C16 C17 . . . 121.1(3) ?

  C15 C16 H1c16 . . . 119.46 ?

  C17 C16 H1c16 . . . 119.46 ?

  C16 C17 C18 . . . 120.8(3) ?

  C16 C17 C22 . . . 119.0(3) ?

  C18 C17 C22 . . . 120.2(3) ?

  C17 C18 C19 . . . 120.4(3) ?

  C17 C18 H1c18 . . . 119.82 ?

  C19 C18 H1c18 . . . 119.82 ?

  C18 C19 C20 . . . 119.3(4) ?

  C18 C19 H1c19 . . . 120.34 ?

  C20 C19 H1c19 . . . 120.34 ?

  C19 C20 C21 . . . 121.4(4) ?

  C19 C20 H1c20 . . . 119.31 ?

  C21 C20 H1c20 . . . 119.31 ?

  C20 C21 C22 . . . 120.7(3) ?

  C20 C21 H1c21 . . . 119.66 ?

  C22 C21 H1c21 . . . 119.66 ?

  C17 C22 C21 . . . 118.1(3) ?

  C17 C22 C23 . . . 119.9(3) ?

  C21 C22 C23 . . . 122.1(3) ?

  C14 C23 C22 . . . 118.9(3) ?

  C14 C23 C33 . . . 120.3(3) ?

  C22 C23 C33 . . . 120.7(3) ?

  C13 C24 C25 . . . 118.9(3) ?

  C13 C24 C33 . . . 120.8(3) ?

  C25 C24 C33 . . . 120.3(3) ?

  C24 C25 C26 . . . 121.4(3) ?

  C24 C25 H1c25 . . . 119.32 ?

  C26 C25 H1c25 . . . 119.32 ?

  C25 C26 C27 . . . 120.0(3) ?

  C25 C26 H1c26 . . . 119.98 ?

  C27 C26 H1c26 . . . 119.98 ?

  C26 C27 C28 . . . 121.1(3) ?

  C26 C27 C32 . . . 119.5(3) ?

  C28 C27 C32 . . . 119.3(3) ?

  C27 C28 C29 . . . 120.7(4) ?

  C27 C28 H1c28 . . . 119.64 ?

  C29 C28 H1c28 . . . 119.64 ?

  C28 C29 C30 . . . 121.1(4) ?

  C28 C29 H1c29 . . . 119.44 ?

  C30 C29 H1c29 . . . 119.44 ?

  C29 C30 C31 . . . 120.8(4) ?

  C29 C30 H1c30 . . . 119.61 ?

  C31 C30 H1c30 . . . 119.6 ?

  C30 C31 C32 . . . 119.6(3) ?

  C30 C31 H1c31 . . . 120.21 ?

  C32 C31 H1c31 . . . 120.21 ?

  C27 C32 C31 . . . 118.4(3) ?

  C27 C32 C33 . . . 119.7(3) ?

  C31 C32 C33 . . . 121.9(3) ?

  C23 C33 C24 . . . 119.7(3) ?

  C23 C33 C32 . . . 121.4(3) ?

  C24 C33 C32 . . . 118.9(3) ?


loop_

 _geom_torsion_atom_site_label_1

 _geom_torsion_atom_site_label_2

 _geom_torsion_atom_site_label_3

 _geom_torsion_atom_site_label_4

 _geom_torsion_site_symmetry_1

 _geom_torsion_site_symmetry_2

 _geom_torsion_site_symmetry_3

 _geom_torsion_site_symmetry_4

 _geom_torsion

 _geom_torsion_publ_flag

 ? ? ? ? ? ? ? ? ? ?


loop_

 _geom_hbond_atom_site_label_D

 _geom_hbond_atom_site_label_H

 _geom_hbond_atom_site_label_A

 _geom_hbond_site_symmetry_D

 _geom_hbond_site_symmetry_H

 _geom_hbond_site_symmetry_A

 _geom_hbond_distance_DH

 _geom_hbond_distance_HA

 _geom_hbond_distance_DA

 _geom_hbond_angle_DHA

 _geom_hbond_publ_flag

  N2 H1n2 Cl2 . . 11_554   0.87   2.45   3.292(3)   163.87 ?


# SQUEEZE RESULTS 

# Note: Data are Listed for all Voids in the P1 Unit Cell

# i.e. Centre of Gravity, Solvent Accessible Volume,

# Recovered number of Electrons in the Void and

# Details about the Squeezed Material

loop_

  _platon_squeeze_void_nr                          

  _platon_squeeze_void_average_x                   

  _platon_squeeze_void_average_y                   

  _platon_squeeze_void_average_z                   

  _platon_squeeze_void_volume                      

  _platon_squeeze_void_count_electrons             

  _platon_squeeze_void_content                     

   1 -0.039  0.744  0.294      5192      2125 ' '

_platon_squeeze_void_probe_radius                  1.20

_platon_squeeze_details 

;

The structure contains two solvent positions. One of these

positions is substitutionally disordered by a THF and

a diethylether molecule. On the other position is located

a diethylether molecule. Since, due to the disorder, the

atomic position could not be refined satisfactorilly,

the solvent contributions to the diffraction intensities

were removed using the SQUEEZE routine of PLATON.

;


#=======================================================================


# 11. STRUCTURE-FACTOR LIST


loop_

 _refln_index_h

 _refln_index_k

 _refln_index_l

 _refln_F_squared_calc

 _refln_F_squared_meas

 _refln_F_squared_sigma

 _refln_observed_status

   0   0   8     496.    2104.     206. o

   0   0  12    7172.    7576.      58. o

   0   0  16  175759.  183917.    1769. o

   0   0  20  319588.  338653.    3587. o

   0   0  24   15878.   17319.     337. o

   0   0  28    4241.    4743.     405. o

   0   0  32    4955.    3675.     294. o

   0   0  36   11666.   11167.     546. o

   0   0  40    2181.    1588.     631. <

   1   0   3     102.     583.      19. o

   1   0   5   25047.   29258.      77. o

   1   0   7      56.      52.      30. <

   1   0   9    5768.    8011.     145. o

   1   0  11    1310.    1287.      22. o

   1   0  13   14909.   18851.     131. o

   1   0  15   56826.   60278.     299. o

   1   0  17   10351.    9501.      95. o

   1   0  19   32471.   36877.     216. o

   1   0  21   12697.   13323.     110. o

   1   0  23    8412.    8739.     104. o

   1   0  25     810.     791.      73. o

   1   0  27       5.      75.      92. <

   1   0  29      18.       8.     104. <

   1   0  31     139.      26.     108. <

   1   0  33    1447.     536.     123. o

   1   0  35      91.      80.     121. <

   1   0  37     658.     309.     137. <

   1   0  39     296.     173.     166. <

   1   1   2   28150.   90532.      19. o

   1   1   4  130080.  157500.     359. o

   1   1   6       9.      13.      37. <

   1   1   8  193506.  234201.    1281. o

   1   1  10    1184.    1067.      48. o

   1   1  12    1677.    1250.      28. o

   1   1  14   71620.   77120.     353. o

   1   1  16    2216.    1383.      38. o

   1   1  18    5272.    5007.      68. o

   1   1  20   33194.   34138.     203. o

   1   1  22    3505.    3275.      79. o

   1   1  24   54456.   59593.     355. o

   1   1  26     190.      39.      80. <

   1   1  28   21530.   22171.     283. o

   1   1  30     624.     432.     108. o

   1   1  32    3150.    3518.     135. o

   1   1  34       6.       7.     118. <

   1   1  36     235.     258.     128. <

   1   1  38     137.      17.     145. <

   1   1  40    7051.    5793.     392. o

   2  -1   3  126495.  148310.     591. o

   2  -1   5   78465.   96383.     215. o

   2  -1   7   14621.   16962.      34. o

   2  -1   9   32260.   38763.     109. o

   2  -1  11    6316.    5428.      32. o

   2  -1  13    4853.    4329.      64. o

   2  -1  15   62445.   65724.     417. o

   2  -1  17   18693.   16956.     124. o

   2  -1  19    2693.    2059.      71. o

   2  -1  21   33844.   37816.     224. o

   2  -1  23   10810.    9179.     113. o

   2  -1  25   16477.   18057.     182. o

   2  -1  27    7130.    7259.     165. o

   2  -1  29   16445.   16312.     257. o

   2  -1  31   13855.   12023.     243. o

   2  -1  33    2925.    2253.     142. o

   2  -1  35    1373.    1309.     138. o

   2  -1  37    3485.    2907.     174. o

   2  -1  39    1677.    1559.     183. o

   2   0   0  722953. 1145380.    3477. o

   2   0   2   31488.   54164.      12. o

   2   0   4   46789.   45113.     424. o

   2   0   6    3350.    4441.      71. o

   2   0   8     333.     502.      21. o

   2   0  10    2365.    2693.      32. o

   2   0  12   17412.   15268.      75. o

   2   0  14    1174.     442.      32. o

   2   0  16   59228.   60786.     317. o

   2   0  18    7219.    7260.      81. o

   2   0  20   76687.   78612.     430. o

   2   0  22     322.     127.      51. <

   2   0  24     113.     250.      56. o

   2   0  26     183.     207.      83. <

   2   0  28    1345.    1297.     113. o

   2   0  30    2577.    2410.     124. o

   2   0  32     523.     237.     116. <

   2   0  34    2525.    2070.     133. o

   2   0  36    4450.    4032.     165. o

   2   0  38    1872.    1934.     173. o

   2   1   1      25.     264.      13. o

   2   1   3   80489.   99426.     122. o

   2   1   5   12075.   11515.      19. o

   2   1   7  110419.  120179.     540. o

   2   1   9   12866.   12518.     122. o

   2   1  11   20328.   22211.     103. o

   2   1  13    7223.    8216.      74. o

   2   1  15   15401.   18554.     144. o

   2   1  17   34766.   38014.     192. o

   2   1  19   29703.   31457.     190. o

   2   1  21    3661.    3735.      82. o

   2   1  23   41676.   42541.     270. o

   2   1  25   23455.   22849.     223. o

   2   1  27   16740.   17543.     235. o

   2   1  29      95.     175.     104. <

   2   1  31    5476.    4994.     184. o

   2   1  33     208.      46.     117. <

   2   1  35     139.       5.     123. <

   2   1  37      67.      65.     142. <

   2   1  39     133.      77.     154. <

   2   2   0  520220.  621134.    1487. o

   2   2   2   33857.   43272.     263. o

   2   2   4   16222.   18720.      27. o

   2   2   6   25681.   19343.     444. o

   2   2   8   96325.  109677.     238. o

   2   2  10     127.      30.      38. <

   2   2  12    1107.    1598.      28. o

   2   2  14   15502.   14658.      68. o

   2   2  16   35258.   37586.     186. o

   2   2  18    1257.    1306.      42. o

   2   2  20   16423.   14248.     112. o

   2   2  22   34255.   36191.     245. o

   2   2  24     323.     458.      64. o

   2   2  26   25363.   27200.     268. o

   2   2  28    8571.    7568.     177. o

   2   2  30    9525.   10255.     211. o

   2   2  32    2282.    2211.     132. o

   2   2  34     254.      37.     120. <

   2   2  36    5838.    5390.     195. o

   2   2  38    1381.     907.     158. o

   3  -2   1   15591.   16235.     199. o

   3  -2   3  160723.  184928.     510. o

   3  -2   5   37533.   42679.     397. o

   3  -2   7   65948.   74794.     559. o

   3  -2   9   33813.   35383.      63. o

   3  -2  11   17745.   17472.     121. o

   3  -2  13   48863.   59328.     290. o

   3  -2  15   16961.   19229.     110. o

   3  -2  17   11910.   11800.     114. o

   3  -2  19   11457.   11334.     116. o

   3  -2  21    6836.    6084.     104. o

   3  -2  23    5890.    4940.     104. o

   3  -2  25     347.      34.      70. <

   3  -2  27      15.      27.      90. <

   3  -2  29    1898.    1312.     116. o

   3  -2  31     544.     446.     118. o

   3  -2  33    3393.    2330.     138. o

   3  -2  35    1256.     909.     147. o

   3  -2  37     244.     311.     147. <

   3  -2  39      26.      69.     151. <

   3  -1   2   69074.   83359.     406. o

   3  -1   4   67009.   84341.      53. o

   3  -1   6   55362.   52495.     328. o

   3  -1   8     499.     329.     113. <

   3  -1  10    2087.    2784.      50. o

   3  -1  12   20454.   20962.     149. o

   3  -1  14    1643.    2416.      62. o

   3  -1  16    5305.    7959.      71. o

   3  -1  18   32172.   31768.     200. o

   3  -1  20     125.     528.      50. o

   3  -1  22   45872.   49078.     299. o

   3  -1  24      23.      25.      63. <

   3  -1  26    1851.    1433.      95. o

   3  -1  28    1100.    1033.     112. o

   3  -1  30     349.      99.     106. <

   3  -1  32    1681.    1167.     123. o

   3  -1  34      35.       9.     116. <

   3  -1  36    3133.    2402.     158. o

   3  -1  38     459.     147.     147. <

   3   0   1  270524.  279993.    2256. o

   3   0   3   60969.   91748.     410. o

   3   0   5   33776.   33123.      52. o

   3   0   7   51471.   60852.     174. o

   3   0   9   19425.   23881.     153. o

   3   0  11    6378.    6477.      55. o

   3   0  13   25247.   29142.     204. o

   3   0  15   18633.   19359.     158. o

   3   0  17   31649.   30705.     199. o

   3   0  19   89554.  101213.     534. o

   3   0  21   21782.   22687.     167. o

   3   0  23   30755.   31041.     213. o

   3   0  25    4064.    4475.     116. o

   3   0  27      12.      20.      92. <

   3   0  29     356.     124.     106. <

   3   0  31     105.     110.     114. <

   3   0  33      87.      11.     117. <

   3   0  35    2520.    1655.     149. o

   3   0  37      10.      43.     143. <

   3   0  39    1377.    1041.     169. o

   3   1   2     422.     856.      74. o

   3   1   4   22593.   19754.     817. o

   3   1   6  187553.  248727.     902. o

   3   1   8    6569.    8557.      55. o

   3   1  10   61005.   77049.     311. o

   3   1  12    6957.    8665.      75. o

   3   1  14   86628.  102121.     411. o

   3   1  16    2598.    1418.      60. o

   3   1  18   28335.   32185.     180. o

   3   1  20     375.     453.      47. o

   3   1  22   11831.   13233.     137. o

   3   1  24     441.     294.      62. o

   3   1  26    7777.    6992.     164. o

   3   1  28    3201.    2764.     117. o

   3   1  30    2057.    1826.     119. o

   3   1  32      41.      90.     114. <

   3   1  34     217.      37.     117. <

   3   1  36       9.      25.     129. <

   3   1  38     189.     264.     155. <

   3   2   1    1349.    5523.      61. o

   3   2   3   85605.  102690.     383. o

   3   2   5   96531.  110779.     170. o

   3   2   7   81331.   86550.     761. o

   3   2   9    1819.    1928.      40. o

   3   2  11   38010.   38490.     174. o

   3   2  13   22992.   23454.     100. o

   3   2  15   14546.   15965.      94. o

   3   2  17   43006.   42921.     224. o

   3   2  19   11901.   13575.     113. o

   3   2  21      96.     140.      52. <

   3   2  23   21605.   20799.     168. o

   3   2  25      71.     205.      76. <

   3   2  27     438.     191.      95. <

   3   2  29    5432.    5352.     157. o

   3   2  31    4056.    3399.     131. o

   3   2  33    2890.    2953.     140. o

   3   2  35     269.      62.     130. <

   3   2  37    2553.    2465.     176. o

   3   2  39     537.     392.     164. <

   3   3   2   49471.   64813.     591. o

   3   3   4   91740.  120530.     360. o

   3   3   6   27904.   36077.      91. o

   3   3   8    2143.    3274.      87. o

   3   3  10   24901.   29718.     116. o

   3   3  12     458.     294.      30. o

   3   3  14   25281.   25786.     142. o

   3   3  16   24973.   33963.     216. o

   3   3  18   49265.   53556.     331. o

   3   3  20      45.      54.      46. <

   3   3  22   32575.   35113.     251. o

   3   3  24    3533.    3571.      87. o

   3   3  26    5219.    4355.     129. o

   3   3  28     876.     526.     105. o

   3   3  30     531.     674.     117. o

   3   3  32     948.     629.     120. o

   3   3  34    1359.    1072.     147. o

   3   3  36     987.     474.     144. o

   3   3  38     361.     232.     150. <

   4  -3   1   33875.   37770.      98. o

   4  -3   3   10373.    6419.     224. o

   4  -3   5   36475.   38772.     132. o

   4  -3   7    9131.   13563.      92. o

   4  -3   9   19359.   18054.     116. o

   4  -3  11   38061.   42802.     266. o

   4  -3  13    8491.    8424.      68. o

   4  -3  15    9490.    8314.      79. o

   4  -3  17    1497.    2595.      53. o

   4  -3  19      11.     163.      45. o

   4  -3  21    9294.    8498.     109. o

   4  -3  23   16177.   15128.     148. o

   4  -3  25     182.      87.      79. <

   4  -3  27    2641.    2771.     112. o

   4  -3  29    1056.     535.     112. o

   4  -3  31    4046.    3395.     140. o

   4  -3  33     806.    1277.     126. o

   4  -3  35     289.     162.     141. <

   4  -3  37    1609.    2180.     158. o

   4  -3  39      21.      52.     153. <

   4  -2   0  210613.  219228.    1642. o

   4  -2   2  219495.  221270.    1025. o

   4  -2   4   68493.   70345.     376. o

   4  -2   6   26098.   29648.     197. o

   4  -2   8  392420.  446106.    1904. o

   4  -2  10   10533.    8178.      60. o

   4  -2  12   51837.   56922.     264. o

   4  -2  14     176.     279.      35. o

   4  -2  16      73.     194.      39. o

   4  -2  18   17889.   18351.     130. o

   4  -2  20   22301.   21589.     166. o

   4  -2  22   22176.   23570.     189. o

   4  -2  24    2330.    1766.      69. o

   4  -2  26    2153.    1544.      97. o

   4  -2  28   20198.   18400.     243. o

   4  -2  30     881.    1272.     117. o

   4  -2  32       2.     130.     116. <

   4  -2  34    1858.    1158.     137. o

   4  -2  36    3075.    3055.     177. o

   4  -2  38    2221.    1675.     163. o

   4  -1   1   39875.   50564.     172. o

   4  -1   3    8697.    9230.      19. o

   4  -1   5   14037.    8858.     179. o

   4  -1   7     886.     447.      24. o

   4  -1   9   39095.   55630.     245. o

   4  -1  11    5541.   10533.      58. o

   4  -1  13    5172.    3702.      66. o

   4  -1  15    6069.    6657.      77. o

   4  -1  17    6908.    5539.      84. o

   4  -1  19   10069.    9040.     107. o

   4  -1  21      44.      75.      48. <

   4  -1  23    3828.    3363.      88. o

   4  -1  25    5762.    4429.     115. o

   4  -1  27   11663.   11799.     209. o

   4  -1  29    4845.    3923.     135. o

   4  -1  31    4806.    4538.     169. o

   4  -1  33    3421.    2473.     142. o

   4  -1  35     682.     684.     135. o

   4  -1  37    1290.    1052.     156. o

   4  -1  39    6341.    5598.     221. o

   4   0   0   77589.   84418.     282. o

   4   0   2   61523.   67703.     137. o

   4   0   4   29006.   33677.     193. o

   4   0   6   19779.   21826.     225. o

   4   0   8   51588.   62536.     263. o

   4   0  10   13623.   18277.     117. o

   4   0  12     128.     346.      35. o

   4   0  14   22739.   19368.     125. o

   4   0  16   19695.   17457.     146. o

   4   0  18     622.     425.      46. o

   4   0  20    9182.    8675.      99. o

   4   0  22     320.      57.      54. <

   4   0  24    7346.    7373.     124. o

   4   0  26    8979.    9786.     179. o

   4   0  28    2664.    2595.     112. o

   4   0  30    1754.    1456.     118. o

   4   0  32    4498.    3981.     147. o

   4   0  34     727.     719.     133. o

   4   0  36    1558.    1478.     145. o

   4   0  38    1698.    2041.     175. o

   4   1   1   53293.   58399.     592. o

   4   1   3    1606.    1941.      30. o

   4   1   5   61079.   74810.     772. o

   4   1   7   31796.   37584.     258. o

   4   1   9   27114.   36318.     208. o

   4   1  11     285.      93.      30. o

   4   1  13    8060.    9311.      86. o

   4   1  15   16742.   17465.     148. o

   4   1  17     746.    1098.      43. o

   4   1  19   20510.   17889.     134. o

   4   1  21    1060.    1118.      56. o

   4   1  23    2397.    2136.      72. o

   4   1  25   17060.   16184.     199. o

   4   1  27     433.     439.     100. o

   4   1  29    2141.    1730.     123. o

   4   1  31    2909.    3073.     128. o

   4   1  33      21.      73.     122. <

   4   1  35     517.     598.     137. o

   4   1  37     178.      74.     143. <

   4   1  39     537.     731.     174. o

   4   2   0   42091.   44927.      26. o

   4   2   2    5687.    4192.      24. o

   4   2   4   35207.   52158.     183. o

   4   2   6    8708.   13113.     112. o

   4   2   8    2447.    4110.     112. o

   4   2  10   36655.   34981.     154. o

   4   2  12    1388.    1121.      32. o

   4   2  14   42421.   43388.     258. o

   4   2  16   19171.   18910.     143. o

   4   2  18   19478.   19390.     154. o

   4   2  20      19.      18.      47. <

   4   2  22    5825.    5316.      98. o

   4   2  24    9865.    8843.     137. o

   4   2  26    6457.    6988.     153. o

   4   2  28    9667.    9705.     197. o

   4   2  30   26848.   29853.     354. o

   4   2  32    5795.    5172.     179. o

   4   2  34    4794.    5711.     199. o

   4   2  36    1212.     861.     139. o

   4   2  38    3080.    2629.     175. o

   4   3   1    2746.    3742.      18. o

   4   3   3    5522.    5496.      73. o

   4   3   5  205016.  220664.    1277. o

   4   3   7   41449.   40004.     224. o

   4   3   9       1.      28.      25. <

   4   3  11    3657.    3862.      31. o

   4   3  13   35689.   45013.     225. o

   4   3  15   10650.   11824.     109. o

   4   3  17   10277.   10440.      97. o

   4   3  19      65.     161.      46. o

   4   3  21    8838.    8074.     112. o

   4   3  23   23136.   23438.     193. o

   4   3  25     711.     431.      82. o

   4   3  27    7639.    6891.     168. o

   4   3  29   14532.   14825.     216. o

   4   3  31     281.     356.     114. o

   4   3  33    4419.    3313.     152. o

   4   3  35      14.     156.     134. <

   4   3  37      43.     207.     145. <

   4   3  39      19.      58.     155. <

   4   4   0     867.    2673.      51. o

   4   4   2   89184.   90017.     315. o

   4   4   4  100594.  125951.    1033. o

   4   4   6   27986.   28007.      63. o

   4   4   8  153825.  164744.     692. o

   4   4  10    8915.    7581.      63. o

   4   4  12   25417.   28552.     234. o

   4   4  14      23.      54.      39. <

   4   4  16    2683.    2546.      56. o

   4   4  18    9430.    9540.      95. o

   4   4  20    6947.    6554.     109. o

   4   4  22    3212.    2979.      90. o

   4   4  24   12407.   11675.     167. o

   4   4  26     386.     148.      90. <

   4   4  28   12587.   13822.     227. o

   4   4  30     716.     645.     114. o

   4   4  32       0.      47.     116. <

   4   4  34    3936.    3822.     172. o

   4   4  36     971.     603.     146. o

   4   4  38    6597.    8436.     283. o

   5  -4   1    7370.   10295.     157. o

   5  -4   3  138630.  165686.     841. o

   5  -4   5   82846.   97481.     564. o

   5  -4   7     813.     602.      27. o

   5  -4   9   36666.   39707.     260. o

   5  -4  11   20406.   19570.     158. o

   5  -4  13   42323.   45101.     265. o

   5  -4  15   19087.   20629.     118. o

   5  -4  17   32808.   30223.     217. o

   5  -4  19    1377.    1136.      50. o

   5  -4  21    6472.    5536.     105. o

   5  -4  23    5891.    6066.     107. o

   5  -4  25    6377.    4490.     149. o

   5  -4  27      10.     291.      93. o

   5  -4  29    4164.    2923.     133. o

   5  -4  31      34.     172.     114. <

   5  -4  33   16809.   18495.     306. o

   5  -4  35     649.     290.     145. <

   5  -4  37    2727.    2978.     169. o

   5  -4  39    1394.    1931.     176. o

   5  -3   2   67137.   83553.     251. o

   5  -3   4   64087.   85414.     194. o

   5  -3   6   64862.   65713.     336. o

   5  -3   8   24098.   28636.     115. o

   5  -3  10   10416.   10748.      59. o

   5  -3  12   59580.   61694.     215. o

   5  -3  14   27024.   26764.     165. o

   5  -3  16   61303.   66285.     360. o

   5  -3  18      78.      91.      45. <

   5  -3  20     256.     161.      50. o

   5  -3  22   16596.   17009.     172. o

   5  -3  24     963.     496.      73. o

   5  -3  26    3998.    3820.     111. o

   5  -3  28    4050.    4704.     143. o

   5  -3  30     978.     704.     113. o

   5  -3  32   10002.    9918.     230. o

   5  -3  34      96.     132.     134. <

   5  -3  36    6077.    4416.     194. o

   5  -3  38    1419.    1324.     163. o

   5  -2   1  106886.  105824.     467. o

   5  -2   3   24793.   19215.     178. o

   5  -2   5    4644.    4717.      63. o

   5  -2   7      41.      54.      24. <

   5  -2   9     466.     555.      25. o

   5  -2  11    3469.    3041.      30. o

   5  -2  13   21571.   25027.     142. o

   5  -2  15   16492.   15730.     116. o

   5  -2  17   18621.   18269.     134. o

   5  -2  19    7213.    7532.      89. o

   5  -2  21     679.     225.      56. o

   5  -2  23     346.     117.      61. <

   5  -2  25    1631.    1105.      87. o

   5  -2  27   12477.   10801.     184. o

   5  -2  29      50.      22.     106. <

   5  -2  31    2412.    2254.     131. o

   5  -2  33    2243.    2043.     142. o

   5  -2  35     392.     371.     139. <

   5  -2  37     957.    1029.     156. o

   5  -2  39     990.    1142.     166. o

   5  -1   2  176893.  197960.     630. o

   5  -1   4     581.     267.      49. o

   5  -1   6   50772.   53183.     253. o

   5  -1   8     380.     362.      25. o

   5  -1  10   54681.   58457.     375. o

   5  -1  12     417.      71.      34. <

   5  -1  14    1243.    1976.      44. o

   5  -1  16   35373.   39230.     242. o

   5  -1  18     512.     396.      44. o

   5  -1  20     376.     544.      50. o

   5  -1  22   21865.   24094.     189. o

   5  -1  24     627.     367.      75. o

   5  -1  26    2550.    1521.     106. o

   5  -1  28     243.     210.      95. <

   5  -1  30    3672.    3185.     130. o

   5  -1  32    6927.    5892.     185. o

   5  -1  34       0.      62.     129. <

   5  -1  36    8082.    6543.     223. o

   5  -1  38      62.     286.     154. <

   5   0   1   13304.   15855.      26. o

   5   0   3  466033.  518102.    2607. o

   5   0   5   24039.   24979.     141. o

   5   0   7  201653.  214892.     898. o

   5   0   9    4584.    4756.      54. o

   5   0  11   36353.   38808.     140. o

   5   0  13   64868.   74667.     390. o

   5   0  15   32262.   36577.     197. o

   5   0  17    7011.    6209.      88. o

   5   0  19   42062.   44353.     312. o

   5   0  21    2264.    2255.      70. o

   5   0  23   22873.   23402.     223. o

   5   0  25       6.      82.      84. <

   5   0  27    3030.    2962.     109. o

   5   0  29    4301.    3945.     127. o

   5   0  31    5376.    5229.     160. o

   5   0  33     503.     140.     125. <

   5   0  35    6484.    5470.     198. o

   5   0  37     610.     597.     147. o

   5   0  39    5223.    6002.     239. o

   5   1   2  227225.  261532.     918. o

   5   1   4    3665.    7433.      40. o

   5   1   6  119747.  148522.     912. o

   5   1   8    3665.    4419.      30. o

   5   1  10    3309.    5044.      47. o

   5   1  12     225.     113.      44. <

   5   1  14    2568.    4716.      75. o

   5   1  16   16634.   15917.     129. o

   5   1  18   19148.   20700.     162. o

   5   1  20    3540.    3922.      92. o

   5   1  22    6675.    6491.     110. o

   5   1  24     184.     183.      77. <

   5   1  26      78.     180.      89. <

   5   1  28     457.     108.      98. <

   5   1  30    8134.    8802.     217. o

   5   1  32      74.      23.     116. <

   5   1  34     959.     529.     129. o

   5   1  36     721.     314.     139. <

   5   1  38     598.     824.     160. o

   5   2   1   33116.   34642.     176. o

   5   2   3   41686.   40531.      82. o

   5   2   5  113163.  129163.     335. o

   5   2   7   28796.   29671.     128. o

   5   2   9   17069.   13285.      53. o

   5   2  11    7884.    6945.      61. o

   5   2  13   21737.   20329.     119. o

   5   2  15      17.      35.      40. <

   5   2  17    1172.     760.      41. o

   5   2  19   12158.   12965.     113. o

   5   2  21   11298.   10779.     125. o

   5   2  23    4541.    3781.      90. o

   5   2  25     283.     309.      86. o

   5   2  27     543.     240.      96. <

   5   2  29      10.     111.     104. <

   5   2  31    3525.    3436.     148. o

   5   2  33    1761.    1194.     134. o

   5   2  35    4094.    3709.     170. o

   5   2  37     319.     144.     151. <

   5   2  39     523.     373.     165. <

   5   3   2   17361.   19898.      34. o

   5   3   4  251378.  287345.    2230. o

   5   3   6    5793.    5512.      35. o

   5   3   8   12673.   16145.     153. o

   5   3  10   97369.  118247.     574. o

   5   3  12    7790.    8941.      69. o

   5   3  14   23295.   22334.     150. o

   5   3  16     265.     458.      56. o

   5   3  18    3294.    3667.      76. o

   5   3  20       3.      35.      46. <

   5   3  22     164.      46.      59. <

   5   3  24     414.     214.      73. <

   5   3  26    1496.     954.      99. o

   5   3  28    8560.    8857.     197. o

   5   3  30   15578.   16497.     270. o

   5   3  32     328.     314.     121. <

   5   3  34    2558.    1980.     151. o

   5   3  36     264.      28.     143. <

   5   3  38       4.     189.     150. <

   5   4   1   37724.   41716.     226. o

   5   4   3   32002.   36672.     301. o

   5   4   5   16010.   19385.     216. o

   5   4   7   69937.   72947.     173. o

   5   4   9     625.     785.      43. o

   5   4  11   15574.   16201.      86. o

   5   4  13    9273.    8535.     103. o

   5   4  15    1696.    1703.      87. o

   5   4  17     118.     238.      44. o

   5   4  19    3247.    2780.      76. o

   5   4  21    2729.    1827.      73. o

   5   4  23      59.      74.      66. <

   5   4  25    7271.    8035.     155. o

   5   4  27   15130.   13766.     214. o

   5   4  29    3962.    2953.     126. o

   5   4  31    3924.    4315.     159. o

   5   4  33      38.     275.     127. <

   5   4  35     775.     114.     139. <

   5   4  37     377.     175.     151. <

   5   4  39    1820.    2200.     174. o

   5   5   2    9922.   10751.      52. o

   5   5   4      35.     153.      51. o

   5   5   6    2824.    2953.      56. o

   5   5   8   27849.   26204.     145. o

   5   5  10  108366.  126155.     746. o

   5   5  12    2475.    2969.      38. o

   5   5  14   20630.   18962.     160. o

   5   5  16      17.      39.      43. <

   5   5  18    2194.    2084.      51. o

   5   5  20    1034.     488.      55. o

   5   5  22     893.     397.      71. o

   5   5  24   14244.   12763.     192. o

   5   5  26    7933.    6889.     171. o

   5   5  28    6578.    6726.     165. o

   5   5  30    8819.    9452.     218. o

   5   5  32     116.     129.     123. <

   5   5  34    1754.    1887.     155. o

   5   5  36      44.      69.     144. <

   5   5  38      62.     257.     155. <

   6  -5   1   52758.   59966.     348. o

   6  -5   3   26543.   28950.     180. o

   6  -5   5  117232.  113780.     613. o

   6  -5   7    1481.    2666.      54. o

   6  -5   9   36694.   42556.     223. o

   6  -5  11  116482.  124017.     595. o

   6  -5  13    3045.    3295.      48. o

   6  -5  15    3696.    4442.      54. o

   6  -5  17     990.    1857.      78. o

   6  -5  19   18550.   17479.     140. o

   6  -5  21      49.       9.      58. <

   6  -5  23       7.      48.      72. <

   6  -5  25   23461.   25214.     277. o

   6  -5  27   27142.   26240.     302. o

   6  -5  29    6732.    6807.     179. o

   6  -5  31   12488.   13950.     254. o

   6  -5  33    3581.    4422.     177. o

   6  -5  35      88.     234.     147. <

   6  -5  37    1396.    1136.     159. o

   6  -4   0   25419.   23359.      97. o

   6  -4   2     225.     522.      24. o

   6  -4   4     970.     188.      23. o

   6  -4   6   40176.   43952.     186. o

   6  -4   8   31412.   26620.     142. o

   6  -4  10       2.      79.      36. <

   6  -4  12     742.     972.      48. o

   6  -4  14    3590.    5736.      82. o

   6  -4  16    2808.    2036.      70. o

   6  -4  18    2337.    1966.      71. o

   6  -4  20    5041.    6262.     102. o

   6  -4  22   10002.    9025.     130. o

   6  -4  24     891.     503.      81. o

   6  -4  26    4902.    4435.     133. o

   6  -4  28    6638.    6236.     154. o

   6  -4  30      44.      13.     107. <

   6  -4  32    2138.    2643.     152. o

   6  -4  34      14.     343.     139. <

   6  -4  36      71.     436.     150. <

   6  -4  38     602.     712.     158. o

   6  -3   1   13986.   15353.     123. o

   6  -3   3   38559.   43484.     235. o

   6  -3   5   34756.   33222.      93. o

   6  -3   7   29737.   38102.     155. o

   6  -3   9   22783.   20185.      96. o

   6  -3  11    8474.   10207.      91. o

   6  -3  13   81347.   89181.     526. o

   6  -3  15    1868.    1797.      47. o

   6  -3  17   31153.   38460.     252. o

   6  -3  19   10775.   10061.     114. o

   6  -3  21    2848.    2755.      77. o

   6  -3  23     949.     520.      66. o

   6  -3  25   11112.   11956.     193. o

   6  -3  27   36588.   38898.     358. o

   6  -3  29    1148.     793.     105. o

   6  -3  31    2052.    2231.     132. o

   6  -3  33    4925.    5717.     205. o

   6  -3  35    3309.    2700.     161. o

   6  -3  37    2974.    3444.     180. o

   6  -3  39    2191.    2932.     187. o

   6  -2   0   14289.   16526.     133. o

   6  -2   2    3563.    3488.      48. o

   6  -2   4      72.     198.      48. o

   6  -2   6   13573.   16330.      67. o

   6  -2   8  229496.  254575.    1243. o

   6  -2  10   16685.   14104.      75. o

   6  -2  12   91506.   98626.     363. o

   6  -2  14     858.     439.      39. o

   6  -2  16   32354.   39052.     228. o

   6  -2  18   17155.   19462.     159. o

   6  -2  20    8642.    8663.     112. o

   6  -2  22   29039.   28116.     218. o

   6  -2  24    7141.    6953.     138. o

   6  -2  26    1189.     869.      91. o

   6  -2  28    8945.    9196.     192. o

   6  -2  30    4847.    5028.     166. o

   6  -2  32    7445.    7991.     228. o

   6  -2  34    8856.   10182.     268. o

   6  -2  36      41.     466.     149. o

   6  -2  38    7265.    7468.     253. o

   6  -1   1   68139.   73667.     389. o

   6  -1   3   43932.   45729.     415. o

   6  -1   5   24735.   25327.     101. o

   6  -1   7    3300.    2865.      68. o

   6  -1   9   22645.   31371.     163. o

   6  -1  11    2376.    1660.      32. o

   6  -1  13    8634.    7621.      80. o

   6  -1  15    8972.    9560.     109. o

   6  -1  17    2868.    2331.      60. o

   6  -1  19       9.      72.      49. <

   6  -1  21     759.     499.      60. o

   6  -1  23    6517.    6642.     123. o

   6  -1  25    6890.    6412.     151. o

   6  -1  27    9705.   10034.     184. o

   6  -1  29   14059.   13916.     231. o

   6  -1  31      98.     181.     112. <

   6  -1  33    2464.    3508.     150. o

   6  -1  35    1130.     759.     147. o

   6  -1  37      15.      48.     146. <

   6  -1  39     811.     778.     172. o

   6   0   0  486763.  528071.    1720. o

   6   0   2    8379.   15845.     129. o

   6   0   4  114985.  135514.     515. o

   6   0   6   11446.    8834.      54. o

   6   0   8  167542.  179077.     629. o

   6   0  10      36.      45.      30. <

   6   0  12  107432.  115026.     569. o

   6   0  14    5918.    4290.      82. o

   6   0  16    1204.    2772.      78. o

   6   0  18   40136.   41993.     298. o

   6   0  20      84.      84.      50. <

   6   0  22    5846.    6697.     115. o

   6   0  24   14121.   13516.     178. o

   6   0  26    5430.    5368.     168. o

   6   0  28   14618.   13406.     221. o

   6   0  30    1485.    1230.     117. o

   6   0  32      51.      91.     122. <

   6   0  34    5452.    4464.     179. o

   6   0  36       5.      92.     138. <

   6   0  38    4294.    4572.     200. o

   6   1   1     853.     371.      34. o

   6   1   3   11017.   18471.      54. o

   6   1   5    4366.    2771.      32. o

   6   1   7   99348.  104591.     407. o

   6   1   9   91500.  115102.     598. o

   6   1  11    3780.    4984.      89. o

   6   1  13   50471.   54413.     329. o

   6   1  15    1307.     921.      61. o

   6   1  17   29769.   31818.     197. o

   6   1  19    1650.    1592.      64. o

   6   1  21   23404.   23389.     187. o

   6   1  23     239.     221.      64. o

   6   1  25   10154.    9905.     178. o

   6   1  27     598.     346.      94. o

   6   1  29    6339.    5452.     139. o

   6   1  31     169.     319.     120. <

   6   1  33    3096.    2993.     147. o

   6   1  35     750.     608.     136. o

   6   1  37    4961.    3901.     187. o

   6   1  39    1939.    2723.     188. o

   6   2   0    7954.   11137.      46. o

   6   2   2   25407.   30934.      92. o

   6   2   4   18630.   15878.      91. o

   6   2   6   35792.   39816.     275. o

   6   2   8   13687.   14222.     102. o

   6   2  10   11476.    9621.      64. o

   6   2  12     591.     875.      62. o

   6   2  14   47178.   48614.     242. o

   6   2  16   15009.   14706.     129. o

   6   2  18    1017.    1042.      53. o

   6   2  20    5955.    5941.     104. o

   6   2  22    1391.    1552.      72. o

   6   2  24    6804.    6560.     135. o

   6   2  26   10897.    9487.     181. o

   6   2  28   11929.   11116.     212. o

   6   2  30    9476.    9575.     228. o

   6   2  32     938.     604.     128. o

   6   2  34    2502.    2357.     153. o

   6   2  36     363.     230.     140. <

   6   2  38    1117.    1225.     168. o

   6   3   1    1672.    2100.      20. o

   6   3   3   46726.   51790.     419. o

   6   3   5   77129.   77339.     128. o

   6   3   7     116.      28.      24. <

   6   3   9   99784.  109617.     406. o

   6   3  11   33136.   31927.     150. o

   6   3  13      82.      76.      41. <

   6   3  15   15158.   16838.     150. o

   6   3  17      26.      55.      43. <

   6   3  19     477.     263.      48. o

   6   3  21    3074.    2876.      83. o

   6   3  23    9427.    9892.     136. o

   6   3  25      22.      34.      85. <

   6   3  27     146.      15.      91. <

   6   3  29     413.     447.     107. o

   6   3  31     923.     695.     123. o

   6   3  33     384.     285.     131. <

   6   3  35       8.      30.     131. <

   6   3  37     436.     221.     147. <

   6   3  39     494.     450.     181. <

   6   4   0     120.     147.      33. o

   6   4   2   77768.   80884.     516. o

   6   4   4   78906.   93836.     383. o

   6   4   6   82437.   78649.     200. o

   6   4   8   19767.   20617.     150. o

   6   4  10    3853.    6567.      58. o

   6   4  12      76.     111.      42. <

   6   4  14    1437.    1840.      42. o

   6   4  16    6281.    6453.      59. o

   6   4  18   21400.   22252.     169. o

   6   4  20   13244.   12023.     136. o

   6   4  22     260.      25.      61. <

   6   4  24       4.     107.      82. <

   6   4  26     379.     164.      91. <

   6   4  28      28.      17.      98. <

   6   4  30     606.     489.     119. o

   6   4  32    1654.    1331.     132. o

   6   4  34    7086.    8885.     253. o

   6   4  36    2130.    1270.     157. o

   6   4  38     574.     417.     158. <

   6   5   1      18.      35.      21. <

   6   5   3   18975.   23777.      60. o

   6   5   5  178823.  184221.     795. o

   6   5   7   16672.   20549.     105. o

   6   5   9  141344.  156963.     646. o

   6   5  11    9912.    8198.      55. o

   6   5  13   17022.   17558.     117. o

   6   5  15   12570.   13562.      94. o

   6   5  17    3660.    3084.      68. o

   6   5  19     623.     688.      60. o

   6   5  21       9.      14.      58. <

   6   5  23    2439.    1262.      84. o

   6   5  25   14136.   15525.     205. o

   6   5  27     712.     391.     100. o

   6   5  29    5858.    6453.     175. o

   6   5  31    2541.    2450.     137. o

   6   5  33    5110.    4416.     171. o

   6   5  35     360.     555.     142. o

   6   5  37    1127.     695.     160. o

   6   6   0   31034.   30417.     214. o

   6   6   2     371.     335.      23. o

   6   6   4   25171.   27823.     127. o

   6   6   6    9586.   15070.      92. o

   6   6   8   30526.   39145.     199. o

   6   6  10   17841.   18020.     171. o

   6   6  12      59.      49.      43. <

   6   6  14     594.     711.      47. o

   6   6  16    5416.    4370.      86. o

   6   6  18     164.      39.      46. <

   6   6  20     711.     393.      64. o

   6   6  22    6882.    5393.     121. o

   6   6  24    4771.    4490.     113. o

   6   6  26    1483.    1025.      99. o

   6   6  28    6414.    7126.     190. o

   6   6  30     813.     305.     114. <

   6   6  32    5537.    6350.     217. o

   6   6  34    1496.    1787.     154. o

   6   6  36      56.     157.     150. <

   6   6  38      32.     131.     163. <

   7  -6   1    4938.    5160.      53. o

   7  -6   3    4372.    4358.      32. o

   7  -6   5   31365.   28902.     147. o

   7  -6   7    6174.    9166.      62. o

   7  -6   9    1207.    1072.      41. o

   7  -6  11   10117.    9816.      51. o

   7  -6  13   36572.   33761.     227. o

   7  -6  15    6608.    7786.      88. o

   7  -6  17    6485.    5941.      70. o

   7  -6  19     681.     210.      55. o

   7  -6  21    1587.    1088.      65. o

   7  -6  23    2617.    2066.      89. o

   7  -6  25    9040.    9724.     172. o

   7  -6  27       5.     207.     100. <

   7  -6  29     634.     221.     104. <

   7  -6  31    1192.    1420.     143. o

   7  -6  33   13788.   15857.     295. o

   7  -6  35    4040.    3900.     181. o

   7  -6  37     302.     789.     170. o

   7  -5   2   20046.   20327.      83. o

   7  -5   4   31771.   41582.     207. o

   7  -5   6    8388.    9462.      71. o

   7  -5   8    6727.    8048.      90. o

   7  -5  10    1508.    1247.      37. o

   7  -5  12    2618.    3681.      81. o

   7  -5  14    2906.    3690.      77. o

   7  -5  16    5059.    5357.      57. o

   7  -5  18    1519.    1251.      57. o

   7  -5  20   23212.   20613.     203. o

   7  -5  22   12245.   10465.     143. o

   7  -5  24    4320.    4089.     123. o

   7  -5  26     864.     738.      98. o

   7  -5  28     755.     971.     105. o

   7  -5  30    1072.    1127.     123. o

   7  -5  32    1860.    2705.     153. o

   7  -5  34     446.    1275.     151. o

   7  -5  36    4147.    4618.     189. o

   7  -5  38     753.    1036.     175. o

   7  -4   1      75.     812.      34. o

   7  -4   3   11717.   10350.      89. o

   7  -4   5   27159.   29529.     141. o

   7  -4   7   60626.   59742.     230. o

   7  -4   9    9718.   10420.      83. o

   7  -4  11   30885.   33406.     254. o

   7  -4  13   55837.   53313.     293. o

   7  -4  15   30099.   31604.     241. o

   7  -4  17   29387.   28217.     198. o

   7  -4  19     466.     298.      54. o

   7  -4  21    6844.    6485.     114. o

   7  -4  23      13.      89.      69. <

   7  -4  25   10212.    9146.     185. o

   7  -4  27    7598.    9204.     202. o

   7  -4  29      23.      19.     102. <

   7  -4  31    5226.    6670.     212. o

   7  -4  33   21028.   25920.     358. o

   7  -4  35    6284.    7114.     227. o

   7  -4  37    7577.    9125.     282. o

   7  -3   2    5314.    7010.      45. o

   7  -3   4   23904.   16124.      78. o

   7  -3   6   62005.   68334.     320. o

   7  -3   8   12973.   15613.      90. o

   7  -3  10     452.     393.      33. o

   7  -3  12    4129.    5184.      74. o

   7  -3  14     412.     199.      41. o

   7  -3  16      10.      46.      49. <

   7  -3  18    1161.     661.      57. o

   7  -3  20    7066.    6831.     108. o

   7  -3  22   16624.   18017.     176. o

   7  -3  24   12728.   12074.     161. o

   7  -3  26     131.      65.      92. <

   7  -3  28     267.     332.     102. o

   7  -3  30    5898.    6249.     186. o

   7  -3  32    4552.    4430.     158. o

   7  -3  34     347.     472.     141. o

   7  -3  36    1686.    1588.     160. o

   7  -3  38      17.      70.     150. <

   7  -2   1   57167.   56969.     330. o

   7  -2   3   70635.   69551.     386. o

   7  -2   5      15.      11.      27. <

   7  -2   7    1356.     342.      27. o

   7  -2   9    4758.    7030.      44. o

   7  -2  11  115444.  124689.     663. o

   7  -2  13   19056.   18528.     101. o

   7  -2  15   22193.   22456.     157. o

   7  -2  17   36256.   33440.     228. o

   7  -2  19    6388.    6885.     108. o

   7  -2  21   41939.   42249.     287. o

   7  -2  23      49.     143.      63. <

   7  -2  25      14.      95.      83. <

   7  -2  27    6203.    7095.     171. o

   7  -2  29    4560.    4591.     145. o

   7  -2  31    6683.    7379.     211. o

   7  -2  33   14047.   18292.     284. o

   7  -2  35    2357.    1907.     157. o

   7  -2  37    1824.    2023.     163. o

   7  -2  39      22.      44.     159. <

   7  -1   2  265678.  284675.    1338. o

   7  -1   4    5126.    8121.     105. o

   7  -1   6      44.     169.      24. o

   7  -1   8    1421.    2314.      56. o

   7  -1  10  104643.  115400.     502. o

   7  -1  12   29349.   31941.     232. o

   7  -1  14   22406.   21200.     159. o

   7  -1  16   20900.   19438.     147. o

   7  -1  18    4968.    5013.      82. o

   7  -1  20   13244.   12262.     129. o

   7  -1  22    1510.    1232.      68. o

   7  -1  24    2105.    1280.      83. o

   7  -1  26    2006.    1470.     103. o

   7  -1  28   24836.   27259.     300. o

   7  -1  30     168.     114.     118. <

   7  -1  32   18852.   20635.     311. o

   7  -1  34     691.     735.     137. o

   7  -1  36    5400.    5093.     201. o

   7  -1  38     162.     430.     157. <

   7   0   1  450323.  503625.    3098. o

   7   0   3   88026.   90980.     446. o

   7   0   5    4895.    7926.      49. o

   7   0   7   72199.   75368.     309. o

   7   0   9     483.      94.      35. <

   7   0  11     519.     862.      42. o

   7   0  13   53377.   55061.     296. o

   7   0  15    3316.    2850.      60. o

   7   0  17   15989.   16276.     133. o

   7   0  19    8929.    7983.     128. o

   7   0  21     541.     818.      70. o

   7   0  23    3287.    3023.      87. o

   7   0  25    2331.    1889.      95. o

   7   0  27    1488.    1348.      94. o

   7   0  29      19.      57.     105. <

   7   0  31     525.     549.     125. o

   7   0  33    3856.    3652.     153. o

   7   0  35      44.     112.     134. <

   7   0  37     146.     103.     149. <

   7   0  39      87.      53.     176. <

   7   1   2    1967.    2936.      58. o

   7   1   4    1854.    4012.      58. o

   7   1   6   27635.   33256.     139. o

   7   1   8    7858.   10447.      78. o

   7   1  10   12423.   14038.      68. o

   7   1  12   53144.   61308.     397. o

   7   1  14    5772.    5559.     100. o

   7   1  16   25116.   26969.     184. o

   7   1  18    7445.    8351.     109. o

   7   1  20    2332.    2791.      69. o

   7   1  22     858.     877.      75. o

   7   1  24    1953.    1845.      87. o

   7   1  26     126.     194.      90. <

   7   1  28    2908.    3800.     147. o

   7   1  30     368.     315.     119. <

   7   1  32    1908.    1521.     138. o

   7   1  34     208.      86.     130. <

   7   1  36    4919.    3956.     177. o

   7   1  38     457.     283.     162. <

   7   2   1      38.     578.      24. o

   7   2   3  172120.  178924.     759. o

   7   2   5   26894.   32708.     160. o

   7   2   7   32132.   33382.     139. o

   7   2   9    3121.    5197.      58. o

   7   2  11   33437.   33945.     204. o

   7   2  13   44662.   40846.     279. o

   7   2  15     365.     461.      57. o

   7   2  17     729.     363.      48. o

   7   2  19    8078.    7778.     115. o

   7   2  21    3141.    3505.     103. o

   7   2  23    9324.    7974.     137. o

   7   2  25   11384.   11536.     178. o

   7   2  27     779.     546.     103. o

   7   2  29    1567.    1262.     112. o

   7   2  31     765.     627.     126. o

   7   2  33      29.      30.     126. <

   7   2  35    1766.    1237.     143. o

   7   2  37     299.      67.     147. <

   7   2  39    1562.    1341.     189. o

   7   3   2   77231.   91664.     521. o

   7   3   4  141261.  163863.     569. o

   7   3   6   57938.   60726.     189. o

   7   3   8     239.    1390.      38. o

   7   3  10   17150.   20692.     132. o

   7   3  12   24972.   26216.     164. o

   7   3  14    7347.    6048.      76. o

   7   3  16   21355.   19601.     177. o

   7   3  18     251.     134.      45. <

   7   3  20      95.      23.      52. <

   7   3  22      18.     112.      59. <

   7   3  24   26515.   25566.     279. o

   7   3  26    2857.    2459.     102. o

   7   3  28     617.     413.     106. o

   7   3  30    7749.    7725.     201. o

   7   3  32    1771.    1610.     137. o

   7   3  34     243.      32.     130. <

   7   3  36    3919.    3393.     180. o

   7   3  38     423.     315.     163. <

   7   4   1    1230.    1446.      49. o

   7   4   3    3970.    2855.      69. o

   7   4   5    4358.    4030.      51. o

   7   4   7    5642.    4810.      74. o

   7   4   9   27793.   30458.     168. o

   7   4  11     756.     552.      40. o

   7   4  13     618.     422.      42. o

   7   4  15     958.     541.      47. o

   7   4  17   13671.   14580.     119. o

   7   4  19   37247.   37205.     226. o

   7   4  21     985.     596.      63. o

   7   4  23      64.      89.      66. <

   7   4  25    3467.    3790.     158. o

   7   4  27    3058.    2506.     115. o

   7   4  29     396.     271.     110. <

   7   4  31      15.      70.     117. <

   7   4  33     305.     157.     126. <

   7   4  35    7423.    7318.     203. o

   7   4  37    1493.     753.     165. o

   7   5   2     953.     638.      44. o

   7   5   4   81501.   88760.     266. o

   7   5   6    3986.    5106.      66. o

   7   5   8   11492.   15114.     124. o

   7   5  10    7436.    9809.      59. o

   7   5  12    1401.    1587.      80. o

   7   5  14     752.     202.      39. o

   7   5  16      54.      85.      43. <

   7   5  18      65.      38.      51. <

   7   5  20     143.      11.      56. <

   7   5  22    5278.    4283.      92. o

   7   5  24    3922.    2788.      87. o

   7   5  26    4380.    3437.     118. o

   7   5  28    2670.    2236.     115. o

   7   5  30     197.     161.     111. <

   7   5  32      34.      34.     123. <

   7   5  34     403.     353.     140. <

   7   5  36      25.     110.     146. <

   7   5  38     526.     524.     171. o

   7   6   1   29815.   33770.     170. o

   7   6   3    1963.     880.      35. o

   7   6   5   40869.   40323.     194. o

   7   6   7    1731.    1315.      43. o

   7   6   9    9314.    7273.      90. o

   7   6  11   11503.   11662.     145. o

   7   6  13      23.     143.      44. o

   7   6  15    2962.    2749.      67. o

   7   6  17    1036.    1326.      54. o

   7   6  19    9314.    9589.     131. o

   7   6  21   15083.   14162.     154. o

   7   6  23     141.      92.      72. <

   7   6  25    3144.    3979.     122. o

   7   6  27     911.     638.     101. o

   7   6  29      16.      70.     109. <

   7   6  31    1541.    1209.     130. o

   7   6  33     116.     117.     139. <

   7   6  35    5858.    6994.     234. o

   7   6  37    5417.    6217.     246. o

   7   7   2   63998.   57430.     305. o

   7   7   4   13614.   16225.      73. o

   7   7   6    2757.    2110.      73. o

   7   7   8    3638.    3751.      73. o

   7   7  10   61678.   68890.     342. o

   7   7  12      15.      67.      60. <

   7   7  14    3762.    3082.      54. o

   7   7  16   24971.   26421.     209. o

   7   7  18    1943.    1528.      65. o

   7   7  20   19180.   16929.     148. o

   7   7  22       7.      36.      66. <

   7   7  24    1012.     597.      85. o

   7   7  26    1317.    1173.     101. o

   7   7  28      30.     134.     112. <

   7   7  30    2121.    1793.     133. o

   7   7  32    6007.    6192.     193. o

   7   7  34     110.     101.     142. <

   7   7  36   15822.   19813.     353. o

   7   7  38     232.     322.     168. <

   8  -7   1      31.     121.      32. o

   8  -7   3       9.     257.      36. o

   8  -7   5   82974.   79614.     420. o

   8  -7   7   24914.   27733.     124. o

   8  -7   9   52242.   67194.     389. o

   8  -7  11   11139.   11181.      88. o

   8  -7  13     162.     373.      52. o

   8  -7  15   14933.   12834.     158. o

   8  -7  17    6593.    6572.      95. o

   8  -7  19      13.      15.      59. <

   8  -7  21     250.      89.      67. <

   8  -7  23     499.     557.      82. o

   8  -7  25   14443.   13782.     201. o

   8  -7  27    9713.    9636.     191. o

   8  -7  29    1902.    1968.     122. o

   8  -7  31    1836.    1532.     149. o

   8  -7  33     329.     726.     145. o

   8  -7  35     815.     515.     166. o

   8  -7  37    1527.    2155.     179. o

   8  -6   0    6425.    6708.      89. o

   8  -6   2    2076.    1239.      42. o

   8  -6   4   22691.   25970.     134. o

   8  -6   6   46055.   55113.     268. o

   8  -6   8  109322.  117016.     518. o

   8  -6  10      20.      75.      44. <

   8  -6  12   11096.    9717.     129. o

   8  -6  14     660.     479.      50. o

   8  -6  16   11232.    9797.     120. o

   8  -6  18    2868.    2910.      69. o

   8  -6  20    5116.    5507.     124. o

   8  -6  22     942.     761.      68. o

   8  -6  24    8975.    8555.     169. o

   8  -6  26    5291.    4834.     145. o

   8  -6  28    1415.     966.     100. o

   8  -6  30     124.     107.     117. <

   8  -6  32      69.     259.     136. <

   8  -6  34     664.     822.     148. o

   8  -6  36     898.     957.     157. o

   8  -6  38     157.     246.     170. <

   8  -5   1     695.     998.      34. o

   8  -5   3     314.     798.      33. o

   8  -5   5   48058.   48864.     220. o

   8  -5   7   59869.   76842.     411. o

   8  -5   9  112974.  124250.     650. o

   8  -5  11   60224.   64278.     303. o

   8  -5  13    2510.    3127.      79. o

   8  -5  15   31326.   29909.     191. o

   8  -5  17    3557.    3622.      93. o

   8  -5  19     998.     981.      60. o

   8  -5  21     100.     140.      61. <

   8  -5  23    2122.    1952.      94. o

   8  -5  25    9599.   10062.     178. o

   8  -5  27   18296.   18583.     248. o

   8  -5  29    2298.    1301.     121. o

   8  -5  31    8045.    8680.     236. o

   8  -5  33    1022.    2202.     157. o

   8  -5  35    3193.    2875.     166. o

   8  -5  37     774.     632.     160. o

   8  -4   0   72452.   82258.     451. o

   8  -4   2   17374.   17520.      90. o

   8  -4   4    3865.    4362.      53. o

   8  -4   6    3370.    3487.      61. o

   8  -4   8     409.     839.      70. o

   8  -4  10      90.      71.      42. <

   8  -4  12     717.     460.      50. o

   8  -4  14   49096.   52023.     329. o

   8  -4  16    1435.     918.      43. o

   8  -4  18    3613.    3395.      85. o

   8  -4  20   15202.   14767.     164. o

   8  -4  22    1674.    1278.      68. o

   8  -4  24    1229.     668.      86. o

   8  -4  26    1205.     932.     101. o

   8  -4  28     143.      78.      98. <

   8  -4  30     168.     384.     120. o

   8  -4  32     958.    1074.     144. o

   8  -4  34   11819.   13384.     285. o

   8  -4  36     153.     289.     145. <

   8  -4  38     829.     502.     160. o

   8  -3   1   30422.   34442.     240. o

   8  -3   3     489.    1108.      25. o

   8  -3   5  129126.  132530.     605. o

   8  -3   7  129732.  151350.     550. o

   8  -3   9    9750.    7917.      72. o

   8  -3  11   42649.   48516.     315. o

   8  -3  13   82306.   90385.     446. o

   8  -3  15   37965.   38508.     264. o

   8  -3  17   17477.   18128.     158. o

   8  -3  19    6739.    6846.     103. o

   8  -3  21   70798.   76119.     464. o

   8  -3  23    1375.    1446.      78. o

   8  -3  25    2736.    2267.      90. o

   8  -3  27   19470.   20995.     254. o

   8  -3  29    1665.    1522.     117. o

   8  -3  31       3.     298.     126. <

   8  -3  33    1422.    1446.     149. o

   8  -3  35    2569.    2616.     169. o

   8  -3  37    1100.     799.     159. o

   8  -2   0   61381.   69888.     313. o

   8  -2   2    6529.   11095.      62. o

   8  -2   4   53737.   52556.     206. o

   8  -2   6   19424.   24014.     102. o

   8  -2   8   63902.   64912.     316. o

   8  -2  10   33824.   39288.     175. o

   8  -2  12   19222.   24422.     187. o

   8  -2  14   35391.   37508.     219. o

   8  -2  16   29877.   36155.     232. o

   8  -2  18    5272.    5219.      92. o

   8  -2  20   49010.   51878.     332. o

   8  -2  22   72900.   75168.     472. o

   8  -2  24     145.      76.      77. <

   8  -2  26    2248.    2002.     102. o

   8  -2  28    4896.    5498.     166. o

   8  -2  30     519.     585.     122. o

   8  -2  32    4902.    5093.     186. o

   8  -2  34    2838.    2990.     170. o

   8  -2  36     501.     421.     151. <

   8  -2  38     731.     573.     158. o

   8  -1   1   12142.   13092.      70. o

   8  -1   3  139553.  138752.     576. o

   8  -1   5    1270.     850.      31. o

   8  -1   7   40520.   46404.     292. o

   8  -1   9   26799.   26665.     172. o

   8  -1  11   15288.   17017.     142. o

   8  -1  13   63089.   67771.     374. o

   8  -1  15     470.     377.      50. o

   8  -1  17    4595.    4504.      97. o

   8  -1  19      43.      78.      58. <

   8  -1  21    2579.    2405.      87. o

   8  -1  23   23870.   24233.     217. o

   8  -1  25     570.     241.      82. <

   8  -1  27    1123.     896.     102. o

   8  -1  29     592.     786.     117. o

   8  -1  31       1.     199.     125. <

   8  -1  33    6972.    7432.     215. o

   8  -1  35    4082.    4975.     189. o

   8  -1  37      10.      26.     148. <

   8   0   0  129060.  147104.     571. o

   8   0   2    9383.    7435.      39. o

   8   0   4  142864.  169743.     662. o

   8   0   6   23566.   27151.     206. o

   8   0   8  160673.  177712.     748. o

   8   0  10     173.     332.      37. o

   8   0  12  141758.  164629.     886. o

   8   0  14   14726.   12692.     131. o

   8   0  16   38627.   44173.     329. o

   8   0  18    1932.    2020.      57. o

   8   0  20   45678.   45538.     350. o

   8   0  22   13519.   13900.     174. o

   8   0  24   18045.   17201.     186. o

   8   0  26     129.     198.      89. <

   8   0  28   26630.   25312.     304. o

   8   0  30    4414.    4963.     172. o

   8   0  32    5507.    5031.     198. o

   8   0  34     437.     380.     134. <

   8   0  36      77.     625.     151. o

   8   0  38    1117.     692.     171. o

   8   1   1  109005.  107536.     542. o

   8   1   3   17457.   21781.     171. o

   8   1   5   38460.   50534.     204. o

   8   1   7     191.     467.      49. o

   8   1   9   24282.   28844.     167. o

   8   1  11   14669.   16549.     102. o

   8   1  13    6245.    6606.      95. o

   8   1  15   25073.   28193.     174. o

   8   1  17   12434.   13358.     132. o

   8   1  19   23858.   22795.     186. o

   8   1  21   96076.   98433.     589. o

   8   1  23     800.     996.      82. o

   8   1  25    3275.    2986.      99. o

   8   1  27     327.     211.      92. <

   8   1  29    1422.    1493.     119. o

   8   1  31    5196.    6177.     190. o

   8   1  33      23.     176.     127. <

   8   1  35     823.     842.     143. o

   8   1  37     353.      65.     145. <

   8   2   0   59549.   52482.     321. o

   8   2   2     247.     194.      22. o

   8   2   4   12276.   16352.      72. o

   8   2   6    4261.    4082.      63. o

   8   2   8   68115.   68513.     430. o

   8   2  10    1136.     912.      41. o

   8   2  12   68234.   78704.     453. o

   8   2  14   34388.   36222.     230. o

   8   2  16    2335.    2792.      95. o

   8   2  18       0.      13.      50. <

   8   2  20    7414.    7234.     130. o

   8   2  22     351.     539.      74. o

   8   2  24      98.     182.      76. <

   8   2  26     759.     268.      94. <

   8   2  28    8639.    8464.     201. o

   8   2  30    5329.    6950.     190. o

   8   2  32    8396.    7898.     230. o

   8   2  34     113.      74.     138. <

   8   2  36     744.     436.     145. o

   8   2  38     773.    1082.     184. o

   8   3   1   17100.   17321.      76. o

   8   3   3    6306.    6079.      62. o

   8   3   5  145271.  164640.     742. o

   8   3   7   41166.   39854.     244. o

   8   3   9   88610.   96868.     431. o

   8   3  11  136345.  146987.     748. o

   8   3  13    2214.    1973.      58. o

   8   3  15   27304.   30536.     189. o

   8   3  17    1816.    1475.      52. o

   8   3  19    2526.    2117.      80. o

   8   3  21   17368.   16834.     160. o

   8   3  23    1629.    1562.      80. o

   8   3  25   19031.   20362.     215. o

   8   3  27     330.     107.      98. <

   8   3  29    8490.    8892.     222. o

   8   3  31    8079.    8164.     225. o

   8   3  33      36.      22.     127. <

   8   3  35    2033.    1399.     151. o

   8   3  37      12.      51.     154. <

   8   4   0     467.      62.      34. <

   8   4   2   16925.   16853.      43. o

   8   4   4    3868.    3217.      48. o

   8   4   6     437.     348.      29. o

   8   4   8   23211.   20288.     158. o

   8   4  10    3696.    2112.      42. o

   8   4  12    9674.   12177.     102. o

   8   4  14    1268.     884.      44. o

   8   4  16    3106.    3901.      91. o

   8   4  18    2113.    2205.      62. o

   8   4  20    2370.    2652.      68. o

   8   4  22    2351.    2015.      77. o

   8   4  24   11290.   10634.     172. o

   8   4  26    3226.    2509.     122. o

   8   4  28     148.      29.     105. <

   8   4  30     521.     385.     117. o

   8   4  32     732.     247.     127. <

   8   4  34      25.      36.     129. <

   8   4  36    1831.    1263.     166. o

   8   4  38    1158.    1580.     183. o

   8   5   1    6312.    6500.      66. o

   8   5   3    2135.    3466.      93. o

   8   5   5  173650.  180599.     879. o

   8   5   7   70900.   68320.     252. o

   8   5   9   98747.  103429.     563. o

   8   5  11  103748.  111037.     821. o

   8   5  13     436.      73.      41. <

   8   5  15    8434.    7714.     110. o

   8   5  17     258.     156.      50. o

   8   5  19    7381.    7060.     101. o

   8   5  21    2535.    2019.      71. o

   8   5  23    1788.    1164.      80. o

   8   5  25    8349.    7284.     184. o

   8   5  27   13474.   13966.     242. o

   8   5  29    4998.    4893.     150. o

   8   5  31    5576.    4569.     168. o

   8   5  33      82.       6.     127. <

   8   5  35    1151.     992.     169. o

   8   5  37       3.      78.     160. <

   8   6   0   10249.   10229.     121. o

   8   6   2     932.    1045.      29. o

   8   6   4   56840.   58796.     296. o

   8   6   6   18976.   13950.     107. o

   8   6   8   77849.   83328.     482. o

   8   6  10       1.      60.      43. <

   8   6  12   20896.   21900.     128. o

   8   6  14    1884.    1383.      52. o

   8   6  16    2685.    3293.      70. o

   8   6  18    1570.    1157.      74. o

   8   6  20    7608.    9862.     142. o

   8   6  22     847.     544.      71. o

   8   6  24    7950.    8099.     147. o

   8   6  26     848.     263.      98. <

   8   6  28    7896.    7964.     217. o

   8   6  30     652.     149.     116. <

   8   6  32    1533.    1496.     138. o

   8   6  34     224.     126.     150. <

   8   6  36    1420.    1694.     175. o

   8   6  38     731.     902.     177. o

   8   7   1    3050.    3939.      57. o

   8   7   3   16252.   15273.      76. o

   8   7   5   13406.   11861.     103. o

   8   7   7    4261.    5272.      92. o

   8   7   9   51923.   52595.     354. o

   8   7  11   32068.   32591.     240. o

   8   7  13     399.     551.      44. o

   8   7  15     445.     186.      54. o

   8   7  17     827.     552.      49. o

   8   7  19    3229.    2681.      79. o

   8   7  21   11864.   10068.     154. o

   8   7  23      90.     264.      77. o

   8   7  25     507.     336.      96. o

   8   7  27    4886.    5522.     156. o

   8   7  29     469.     295.     115. <

   8   7  31      47.      15.     119. <

   8   7  33    1612.    1074.     149. o

   8   7  35     442.    1049.     162. o

   8   7  37      32.     137.     163. <

   8   8   0   17914.   20827.     200. o

   8   8   2    3444.    4571.      73. o

   8   8   4   90619.   92404.     526. o

   8   8   6    6343.    8270.     101. o

   8   8   8  357095.  385474.    2087. o

   8   8  10    5214.    5699.      75. o

   8   8  12   66480.   64253.     454. o

   8   8  14    5418.    6051.      95. o

   8   8  16   18123.   17803.     127. o

   8   8  18    7184.    6158.     112. o

   8   8  20    3069.    3441.      74. o

   8   8  22    9505.    9548.     155. o

   8   8  24   22796.   22970.     252. o

   8   8  26     179.     141.     101. <

   8   8  28   11090.   12188.     235. o

   8   8  30     643.     112.     125. <

   8   8  32     215.      41.     130. <

   8   8  34     771.    1052.     162. o

   8   8  36      36.     757.     169. o

   9  -8   1   32701.   36320.     226. o

   9  -8   3   24639.   28650.     197. o

   9  -8   5     420.     471.      54. o

   9  -8   7     784.    1938.      71. o

   9  -8   9   17765.   21733.     132. o

   9  -8  11     304.     423.      57. o

   9  -8  13   38326.   37421.     223. o

   9  -8  15     812.     445.      55. o

   9  -8  17   42054.   46836.     322. o

   9  -8  19    3701.    2900.      96. o

   9  -8  21   10641.   11623.     151. o

   9  -8  23   14328.   16847.     198. o

   9  -8  25     297.     135.      93. <

   9  -8  27     764.     474.     109. o

   9  -8  29    3571.    3220.     147. o

   9  -8  31    1599.    1735.     153. o

   9  -8  33    3705.    3466.     179. o

   9  -8  35    2357.    3053.     186. o

   9  -8  37    3483.    3486.     200. o

   9  -7   2    4116.    3121.      75. o

   9  -7   4   76074.   88781.     383. o

   9  -7   6   10076.   10034.      93. o

   9  -7   8    1588.     909.      73. o

   9  -7  10   35624.   35770.     217. o

   9  -7  12    2311.    2805.      76. o

   9  -7  14    3418.    3100.      67. o

   9  -7  16      46.     121.      54. <

   9  -7  18    2308.    2001.      65. o

   9  -7  20    2889.    2418.      74. o

   9  -7  22   12562.   13940.     178. o

   9  -7  24   28472.   28242.     279. o

   9  -7  26     885.     703.     101. o

   9  -7  28     652.     807.     112. o

   9  -7  30    1147.    1726.     139. o

   9  -7  32    5971.    7363.     240. o

   9  -7  34     804.     811.     150. o

   9  -7  36    1049.    1635.     178. o

   9  -6   1   52543.   51136.     298. o

   9  -6   3   26806.   26114.     157. o

   9  -6   5   50457.   58670.     344. o

   9  -6   7   58590.   64341.     344. o

   9  -6   9   50970.   55849.     355. o

   9  -6  11   12715.   14922.     104. o

   9  -6  13   71318.   66590.     332. o

   9  -6  15     435.     141.      55. <

   9  -6  17   47339.   50392.     321. o

   9  -6  19     886.     411.      60. o

   9  -6  21   10443.    9844.     155. o

   9  -6  23    6062.    5453.     149. o

   9  -6  25    3987.    4124.     120. o

   9  -6  27      73.     328.      95. o

   9  -6  29    8439.    8785.     237. o

   9  -6  31     361.     569.     136. o

   9  -6  33   10563.   12159.     273. o

   9  -6  35     481.     378.     150. <

   9  -6  37    1081.    1196.     175. o

   9  -5   2   82544.   78384.     367. o

   9  -5   4   51524.   62862.     354. o

   9  -5   6   31907.   40666.     264. o

   9  -5   8   23583.   26979.     162. o

   9  -5  10  107849.  118338.     686. o

   9  -5  12   14218.   14539.     152. o

   9  -5  14   70609.   73137.     369. o

   9  -5  16    1292.    1402.      52. o

   9  -5  18    3831.    3208.      90. o

   9  -5  20     191.     230.      62. o

   9  -5  22    4467.    4370.      99. o

   9  -5  24    6804.    5326.     151. o

   9  -5  26   12710.   13534.     208. o

   9  -5  28    1221.    1031.     110. o

   9  -5  30   10747.   11218.     251. o

   9  -5  32      55.     143.     137. <

   9  -5  34    5878.    7077.     234. o

   9  -5  36    1433.    1023.     161. o

   9  -5  38      44.      24.     167. <

   9  -4   1   14124.   15695.     113. o

   9  -4   3    8657.   12972.      95. o

   9  -4   5   17034.   21364.     132. o

   9  -4   7   16263.   15271.     103. o

   9  -4   9    4617.    4073.      52. o

   9  -4  11   11531.   10364.      90. o

   9  -4  13    3749.    3280.      80. o

   9  -4  15    3652.    4284.      83. o

   9  -4  17   10285.   11263.     123. o

   9  -4  19    6440.    5681.      94. o

   9  -4  21     654.     253.      67. o

   9  -4  23   11320.   11589.     164. o

   9  -4  25    3057.    2608.     104. o

   9  -4  27   13793.   14463.     207. o

   9  -4  29    5483.    5154.     158. o

   9  -4  31    5247.    6935.     209. o

   9  -4  33    5103.    6304.     210. o

   9  -4  35     649.     879.     153. o

   9  -4  37     133.      84.     149. <

   9  -3   2   45360.   49180.     220. o

   9  -3   4    6330.    5499.      50. o

   9  -3   6  189660.  215634.     982. o

   9  -3   8    5703.    5041.      49. o

   9  -3  10   38521.   40184.     205. o

   9  -3  12     921.    1106.      42. o

   9  -3  14  109428.  117304.     680. o

   9  -3  16      57.      26.      48. <

   9  -3  18   11476.   12284.     148. o

   9  -3  20    6487.    7185.     117. o

   9  -3  22   10421.    8847.     138. o

   9  -3  24    1058.    1424.      84. o

   9  -3  26    5161.    4710.     138. o

   9  -3  28    7067.    6399.     191. o

   9  -3  30    4935.    4481.     156. o

   9  -3  32    1861.    1528.     149. o

   9  -3  34    1346.    1507.     154. o

   9  -3  36     893.     932.     158. o

   9  -3  38     389.      61.     152. <

   9  -2   1   23650.   28196.     144. o

   9  -2   3    1568.    3592.      48. o

   9  -2   5   14026.   16656.     108. o

   9  -2   7  107920.  130387.     638. o

   9  -2   9    4940.    7401.      80. o

   9  -2  11   45998.   50419.     274. o

   9  -2  13    3384.    7289.      81. o

   9  -2  15   34327.   36699.     224. o

   9  -2  17    8851.    7341.     111. o

   9  -2  19    4000.    4070.      91. o

   9  -2  21    4411.    3770.      98. o

   9  -2  23    2831.    3110.      95. o

   9  -2  25     207.     167.      85. <

   9  -2  27   12797.   13526.     224. o

   9  -2  29    1491.    1781.     125. o

   9  -2  31   24574.   26397.     343. o

   9  -2  33    1227.    2238.     150. o

   9  -2  35    7143.    8819.     256. o

   9  -2  37    3319.    2820.     179. o

   9  -1   2    7915.    9155.      61. o

   9  -1   4  118842.  110933.     585. o

   9  -1   6    1359.    1011.      32. o

   9  -1   8   42256.   37012.     164. o

   9  -1  10    7114.    7341.      78. o

   9  -1  12    2741.    1885.      43. o

   9  -1  14   25844.   24692.     208. o

   9  -1  16    5155.    5373.     106. o

   9  -1  18   17218.   17075.     157. o

   9  -1  20   11790.   11678.     163. o

   9  -1  22    5117.    6339.     120. o

   9  -1  24   39803.   41477.     340. o

   9  -1  26     162.     196.      84. <

   9  -1  28   27958.   31058.     320. o

   9  -1  30     156.     302.     130. <

   9  -1  32    5039.    4727.     179. o

   9  -1  34      37.      99.     133. <

   9  -1  36    5439.    5523.     202. o

   9  -1  38     159.      36.     164. <

   9   0   1    3076.    2316.      24. o

   9   0   3    4162.    2198.      31. o

   9   0   5  127879.  153459.     743. o

   9   0   7     812.     107.      35. o

   9   0   9   65910.   65410.     395. o

   9   0  11   46529.   56106.     287. o

   9   0  13     279.     211.      45. o

   9   0  15   22744.   25473.     196. o

   9   0  17     272.     233.      53. o

   9   0  19    2291.    2095.      82. o

   9   0  21     487.     632.      66. o

   9   0  23   11603.   12098.     166. o

   9   0  25   16045.   16080.     206. o

   9   0  27    3452.    3601.     116. o

   9   0  29   15974.   18179.     275. o

   9   0  31    4580.    4487.     161. o

   9   0  33     205.     571.     138. o

   9   0  35     334.     223.     141. <

   9   0  37     205.     193.     162. <

   9   1   2   20123.   16767.      96. o

   9   1   4    9401.   12581.      62. o

   9   1   6    6623.    9556.      65. o

   9   1   8    2925.    4252.      59. o

   9   1  10     849.    1693.      48. o

   9   1  12   44524.   43353.     228. o

   9   1  14     940.     807.      52. o

   9   1  16   57384.   59850.     390. o

   9   1  18    1909.    2168.      65. o

   9   1  20   36203.   39724.     277. o

   9   1  22    3655.    4258.     130. o

   9   1  24    2003.    2250.      93. o

   9   1  26    1590.    1664.      99. o

   9   1  28    5556.    7104.     193. o

   9   1  30    2684.    2557.     142. o

   9   1  32   10200.   10242.     250. o

   9   1  34      10.      68.     132. <

   9   1  36    8396.    9067.     269. o

   9   1  38    4377.    3819.     218. o

   9   2   1      22.     167.      35. o

   9   2   3   18643.   18702.      68. o

   9   2   5   22084.   24852.     148. o

   9   2   7    2451.    2347.      79. o

   9   2   9   31801.   30393.     149. o

   9   2  11   31081.   32400.     168. o

   9   2  13    1896.    2801.      64. o

   9   2  15     215.     172.      59. <

   9   2  17    4911.    4736.      93. o

   9   2  19   14464.   15677.     156. o

   9   2  21   24777.   28514.     256. o

   9   2  23   15962.   16843.     187. o

   9   2  25   18153.   17989.     217. o

   9   2  27     283.     151.      96. <

   9   2  29   17958.   17774.     258. o

   9   2  31    1175.     857.     130. o

   9   2  33    1139.     506.     143. o

   9   2  35    6910.    7238.     229. o

   9   2  37    1708.    1660.     186. o

   9   3   2    8648.    9097.      47. o

   9   3   4    6712.    7409.      60. o

   9   3   6    7873.   10667.      73. o

   9   3   8    3460.    5528.      50. o

   9   3  10   45937.   51250.     372. o

   9   3  12   16839.   14086.     122. o

   9   3  14     695.     826.      55. o

   9   3  16   10582.   11487.     109. o

   9   3  18     281.     328.      54. o

   9   3  20     114.     163.      62. <

   9   3  22   10335.    9836.     143. o

   9   3  24    9348.    9565.     162. o

   9   3  26    2736.    2442.     121. o

   9   3  28    1242.    1245.     116. o

   9   3  30    1864.    2623.     138. o

   9   3  32     872.     780.     134. o

   9   3  34      57.      75.     133. <

   9   3  36      10.      53.     160. <

   9   3  38    2889.    2520.     207. o

   9   4   1     164.     602.      48. o

   9   4   3     832.     604.      44. o

   9   4   5   63478.   56931.     241. o

   9   4   7     450.     244.      37. o

   9   4   9    7255.    4841.      72. o

   9   4  11    6820.    6565.      82. o

   9   4  13   22167.   22792.     192. o

   9   4  15     200.      59.      51. <

   9   4  17    7768.    8612.     127. o

   9   4  19   21297.   22742.     170. o

   9   4  21    1923.    1836.      79. o

   9   4  23     938.     836.      77. o

   9   4  25      38.      64.      86. <

   9   4  27     664.     180.     102. <

   9   4  29    2678.    1175.     124. o

   9   4  31    1245.     600.     129. o

   9   4  33    1161.     321.     135. <

   9   4  35    8600.   10127.     299. o

   9   4  37      45.     108.     161. <

   9   5   2     258.     411.      31. o

   9   5   4    1432.    1726.      63. o

   9   5   6   10273.   14292.     120. o

   9   5   8     326.      84.      39. <

   9   5  10   15928.   18510.     115. o

   9   5  12     995.    1372.      43. o

   9   5  14    7024.    7097.      97. o

   9   5  16    1509.    1120.      63. o

   9   5  18    3835.    3437.      63. o

   9   5  20   16368.   16763.     179. o

   9   5  22     557.     504.      71. o

   9   5  24     693.     634.      79. o

   9   5  26       5.      19.      96. <

   9   5  28      16.      57.     110. <

   9   5  30    6070.    5746.     188. o

   9   5  32     783.     896.     135. o

   9   5  34    1280.     959.     163. o

   9   5  36    1366.    1242.     171. o

   9   5  38      31.     272.     170. <

   9   6   1    8603.    8616.      71. o

   9   6   3   13004.   11643.      79. o

   9   6   5   10992.    8607.      76. o

   9   6   7    8624.    8916.      77. o

   9   6   9    7909.    7471.      91. o

   9   6  11     562.     184.      45. o

   9   6  13     641.     765.      51. o

   9   6  15    7565.    7256.      91. o

   9   6  17    1997.    1751.      57. o

   9   6  19   22754.   23962.     229. o

   9   6  21      97.     142.      71. <

   9   6  23   18660.   19212.     196. o

   9   6  25   10965.   10521.     187. o

   9   6  27     653.     299.     103. <

   9   6  29     359.      65.     113. <

   9   6  31    6160.    4910.     162. o

   9   6  33     613.     679.     153. o

   9   6  35    6400.    7442.     250. o

   9   6  37     166.     346.     168. <

   9   7   2      83.      28.      33. <

   9   7   4   69294.   74597.     532. o

   9   7   6    1080.     702.      38. o

   9   7   8   30177.   28816.     241. o

   9   7  10   13754.   12504.     104. o

   9   7  12     162.     118.      51. <

   9   7  14    1849.     922.      48. o

   9   7  16    8793.    8090.      99. o

   9   7  18     408.     556.      57. o

   9   7  20    9442.    7904.     127. o

   9   7  22     845.    1140.      74. o

   9   7  24   25743.   26752.     270. o

   9   7  26    2300.    1229.     108. o

   9   7  28    8687.    8449.     220. o

   9   7  30      97.      26.     114. <

   9   7  32     763.     709.     150. o

   9   7  34     117.     153.     153. <

   9   7  36    6149.    5457.     217. o

   9   8   1   26467.   24651.     182. o

   9   8   3    7062.    6723.     105. o

   9   8   5    3914.    5638.      63. o

   9   8   7   14321.   13141.      98. o

   9   8   9   39198.   43557.     231. o

   9   8  11    1789.    1487.      42. o

   9   8  13   15905.   17332.     148. o

   9   8  15    3497.    3621.      92. o

   9   8  17    5095.    5122.     103. o

   9   8  19    1353.    1490.      68. o

   9   8  21    7344.   10988.     139. o

   9   8  23   19861.   22997.     256. o

   9   8  25     252.     393.      94. o

   9   8  27     587.     614.     107. o

   9   8  29     546.     711.     114. o

   9   8  31     968.     829.     141. o

   9   8  33     362.     492.     156. o

   9   8  35     409.     391.     164. <

   9   8  37     183.     184.     165. <

   9   9   2    2148.    2666.      45. o

   9   9   4   15915.   16612.     131. o

   9   9   6    2000.    1628.      65. o

   9   9   8   52478.   52264.     301. o

   9   9  10   32123.   33555.     278. o

   9   9  12    2557.    2416.      54. o

   9   9  14    8467.   10530.     114. o

   9   9  16    2811.    2464.      71. o

   9   9  18     309.     236.      59. o

   9   9  20   15576.   14915.     168. o

   9   9  22    1819.    1727.      94. o

   9   9  24   17285.   19415.     215. o

   9   9  26     176.      25.      99. <

   9   9  28    3278.    3503.     142. o

   9   9  30    2625.    1614.     143. o

   9   9  32    5786.    5146.     227. o

   9   9  34      11.      50.     154. <

   9   9  36   10034.   11537.     317. o

  10  -9   1   11224.    8454.     120. o

  10  -9   3     457.     251.      47. o

  10  -9   5       2.     104.      42. <

  10  -9   7   43930.   44942.     300. o

  10  -9   9    4247.    3893.      71. o

  10  -9  11    9098.    9220.     102. o

  10  -9  13     844.     853.      67. o

  10  -9  15     233.     254.      52. o

  10  -9  17    6840.    6980.     118. o

  10  -9  19    3990.    3916.      94. o

  10  -9  21   32169.   29379.     261. o

  10  -9  23   49137.   50634.     438. o

  10  -9  25    1424.    1826.     112. o

  10  -9  27   14638.   16346.     233. o

  10  -9  29     162.     143.     131. <

  10  -9  31    3886.    3183.     166. o

  10  -9  33    2075.    1690.     173. o

  10  -9  35      37.     319.     166. <

  10  -8   0    7199.   10612.     220. o

  10  -8   2    5564.    5404.      95. o

  10  -8   4   11666.    9100.      90. o

  10  -8   6    1620.     801.      52. o

  10  -8   8   41421.   38211.     324. o

  10  -8  10     353.     467.      50. o

  10  -8  12   12732.   12001.     118. o

  10  -8  14     488.     417.      47. o

  10  -8  16     765.     860.      62. o

  10  -8  18    5167.    3725.      91. o

  10  -8  20     266.     172.      63. <

  10  -8  22    3966.    4364.      97. o

  10  -8  24     785.     538.     100. o

  10  -8  26    1151.     751.     102. o

  10  -8  28     136.     362.     119. o

  10  -8  30     288.     333.     128. <

  10  -8  32       1.     148.     149. <

  10  -8  34      80.     130.     152. <

  10  -8  36      87.     937.     181. o

  10  -7   1    9458.    9395.      88. o

  10  -7   3    3381.    2839.      48. o

  10  -7   5   30589.   28259.     150. o

  10  -7   7   20122.   24186.     139. o

  10  -7   9   29835.   33923.     171. o

  10  -7  11   92037.   92809.     482. o

  10  -7  13    2224.    2192.      69. o

  10  -7  15   10152.    8206.     113. o

  10  -7  17   24842.   25006.     166. o

  10  -7  19    2095.    2114.      73. o

  10  -7  21    5249.    3908.      94. o

  10  -7  23    1826.    1554.      95. o

  10  -7  25    1671.    1018.      95. o

  10  -7  27    8634.   10908.     207. o

  10  -7  29     936.     316.     115. <

  10  -7  31   22068.   26682.     368. o

  10  -7  33    5423.    6943.     223. o

  10  -7  35    1698.    2082.     175. o

  10  -7  37   13342.   19982.     377. o

  10  -6   0     115.      60.      60. <

  10  -6   2    4415.    2855.      62. o

  10  -6   4   13982.   15042.     127. o

  10  -6   6    7735.    8163.      82. o

  10  -6   8    2195.    1660.      41. o

  10  -6  10   16578.   16259.     125. o

  10  -6  12   11320.   12982.     132. o

  10  -6  14   10600.   10520.     114. o

  10  -6  16    6360.    6986.      77. o

  10  -6  18      16.      23.      58. <

  10  -6  20      50.      68.      73. <

  10  -6  22   11997.   11468.     165. o

  10  -6  24    1271.    1464.      98. o

  10  -6  26      45.      55.     100. <

  10  -6  28     774.     592.     112. o

  10  -6  30    7474.    9176.     239. o

  10  -6  32    2602.    2491.     155. o

  10  -6  34    1757.    1189.     160. o

  10  -6  36     174.     253.     163. <

  10  -5   1   14190.   15150.     133. o

  10  -5   3    1158.    1258.      46. o

  10  -5   5     769.     676.      47. o

  10  -5   7   16620.   20593.     202. o

  10  -5   9   10501.   10068.      98. o

  10  -5  11   13971.   12294.     127. o

  10  -5  13    9215.   10597.     121. o

  10  -5  15   10392.    8173.      88. o

  10  -5  17   19789.   21189.     169. o

  10  -5  19      11.      22.      61. <

  10  -5  21      98.       8.      68. <

  10  -5  23     360.     162.      84. <

  10  -5  25    1577.    1628.      98. o

  10  -5  27   11734.   12940.     213. o

  10  -5  29    3141.    4048.     139. o

  10  -5  31    2619.    2779.     155. o

  10  -5  33    8723.   11838.     286. o

  10  -5  35     255.     172.     146. <

  10  -5  37      64.     219.     163. <

  10  -4   0   16092.   14242.     127. o

  10  -4   2    1764.    1257.      41. o

  10  -4   4    9923.   10592.      89. o

  10  -4   6   60659.   59747.     368. o

  10  -4   8    4492.    3944.      71. o

  10  -4  10   55137.   55050.     352. o

  10  -4  12    9435.   11462.     106. o

  10  -4  14   86310.   87520.     501. o

  10  -4  16    1472.    1441.      59. o

  10  -4  18   13786.   14227.     144. o

  10  -4  20    1422.     692.      63. o

  10  -4  22    4255.    3234.     101. o

  10  -4  24      28.      24.      84. <

  10  -4  26   33354.   34642.     308. o

  10  -4  28      63.     112.     101. <

  10  -4  30   24690.   29014.     371. o

  10  -4  32    3523.    2939.     162. o

  10  -4  34   14329.   16332.     300. o

  10  -4  36      64.      11.     149. <

  10  -3   1     241.      31.      28. <

  10  -3   3   10738.   12409.      98. o

  10  -3   5      66.      27.      34. <

  10  -3   7   41097.   43937.     244. o

  10  -3   9   44634.   46460.     207. o

  10  -3  11     702.     729.      41. o

  10  -3  13     368.     837.      47. o

  10  -3  15       1.      95.      51. <

  10  -3  17    2098.    1526.      59. o

  10  -3  19    6093.    5573.      85. o

  10  -3  21    8937.    9122.     139. o

  10  -3  23       0.       5.      81. <

  10  -3  25    5491.    5115.     154. o

  10  -3  27     228.     128.      96. <

  10  -3  29    1054.    1083.     116. o

  10  -3  31    5803.    7084.     217. o

  10  -3  33      61.     162.     139. <

  10  -3  35    2392.    2662.     170. o

  10  -3  37     446.     188.     167. <

  10  -2   0   11614.   12777.     173. o

  10  -2   2   41516.   42732.     203. o

  10  -2   4   34431.   33402.     168. o

  10  -2   6    7077.    7839.      84. o

  10  -2   8    4224.    5534.     100. o

  10  -2  10   49307.   54527.     295. o

  10  -2  12     309.     169.      42. o

  10  -2  14   51703.   51550.     299. o

  10  -2  16    7507.    7435.     109. o

  10  -2  18    6156.    5689.     127. o

  10  -2  20    1233.     385.      68. o

  10  -2  22      24.      18.      68. <

  10  -2  24    3658.    2747.      97. o

  10  -2  26   12898.   15190.     217. o

  10  -2  28     153.     295.     106. <

  10  -2  30   22870.   27576.     330. o

  10  -2  32     859.    1208.     136. o

  10  -2  34    8560.   10376.     265. o

  10  -2  36     215.     182.     149. <

  10  -2  38     157.      72.     163. <

  10  -1   1    2759.    2636.      66. o

  10  -1   3   23137.   24650.     120. o

  10  -1   5   49958.   45054.     181. o

  10  -1   7     496.     418.      42. o

  10  -1   9   70766.   71203.     473. o

  10  -1  11    1330.    1831.      56. o

  10  -1  13    1602.     974.      59. o

  10  -1  15    5150.    5428.      98. o

  10  -1  17    1228.     976.      60. o

  10  -1  19    6045.    7071.     130. o

  10  -1  21   19403.   20045.     195. o

  10  -1  23    7455.    7324.     146. o

  10  -1  25   23720.   25158.     240. o

  10  -1  27   10084.    9499.     185. o

  10  -1  29   28759.   33091.     376. o

  10  -1  31     482.     853.     131. o

  10  -1  33    3211.    3048.     157. o

  10  -1  35    4279.    4951.     192. o

  10  -1  37     114.      16.     158. <

  10   0   0   55498.   57438.     518. o

  10   0   2    1852.    3237.      54. o

  10   0   4   50865.   52741.     281. o

  10   0   6   73382.   77816.     406. o

  10   0   8   72787.   81529.     375. o

  10   0  10      83.      94.      44. <

  10   0  12   10568.   10531.     103. o

  10   0  14   36120.   36898.     246. o

  10   0  16   23935.   24238.     191. o

  10   0  18   10180.    9052.     115. o

  10   0  20    8742.    9650.     139. o

  10   0  22   15460.   16090.     183. o

  10   0  24    9600.    8265.     162. o

  10   0  26    5859.    5424.     151. o

  10   0  28    1048.    1049.     115. o

  10   0  30    1328.    2068.     147. o

  10   0  32      10.     102.     130. <

  10   0  34    2228.    2934.     156. o

  10   0  36     164.     106.     157. <

  10   0  38     199.     347.     168. <

  10   1   1   33581.   38658.     192. o

  10   1   3   51184.   59807.     264. o

  10   1   5   44310.   52470.     244. o

  10   1   7   18936.   21938.     147. o

  10   1   9   35123.   34611.     196. o

  10   1  11   21670.   21499.     192. o

  10   1  13     379.     223.      58. o

  10   1  15   69708.   75317.     482. o

  10   1  17    2671.    1364.      71. o

  10   1  19    6771.    7983.     119. o

  10   1  21     464.     358.      70. o

  10   1  23   20941.   21339.     210. o

  10   1  25       2.      85.      88. <

  10   1  27    5468.    5072.     153. o

  10   1  29    4560.    6180.     184. o

  10   1  31     539.     551.     126. o

  10   1  33    3519.    2800.     157. o

  10   1  35    6792.    6991.     224. o

  10   1  37    1749.    2228.     184. o

  10   2   0   16984.   14835.      88. o

  10   2   2   88788.   92726.     435. o

  10   2   4      83.     112.      33. o

  10   2   6  172913.  183189.     758. o

  10   2   8    8537.    7833.     113. o

  10   2  10    4502.    3948.      82. o

  10   2  12     567.     642.      55. o

  10   2  14   40373.   39914.     313. o

  10   2  16     216.      84.      56. <

  10   2  18     252.     240.      59. o

  10   2  20       8.      70.      66. <

  10   2  22   56949.   58410.     416. o

  10   2  24    2014.    2390.      91. o

  10   2  26   14143.   14896.     200. o

  10   2  28    1005.     568.     104. o

  10   2  30     102.     396.     116. o

  10   2  32     673.     495.     130. o

  10   2  34     534.     311.     144. <

  10   2  36     456.     151.     151. <

  10   2  38    4018.    6032.     253. o

  10   3   1   13487.   13858.      71. o

  10   3   3    1485.    2472.      45. o

  10   3   5  252699.  277838.    1247. o

  10   3   7   49806.   54582.     305. o

  10   3   9    9080.    8285.     105. o

  10   3  11   15196.   15046.     147. o

  10   3  13   53750.   53286.     318. o

  10   3  15   52199.   54482.     332. o

  10   3  17     150.      63.      64. <

  10   3  19   32519.   33008.     246. o

  10   3  21    8522.    8209.     139. o

  10   3  23     174.     144.      75. <

  10   3  25    2796.    2472.     108. o

  10   3  27    2468.    1462.     118. o

  10   3  29     295.     276.     109. <

  10   3  31    3263.    2077.     144. o

  10   3  33    4248.    4180.     194. o

  10   3  35    1156.     914.     153. o

  10   3  37     589.     247.     167. <

  10   4   0    7669.    7856.      98. o

  10   4   2   21181.   22391.     130. o

  10   4   4  108421.  117093.     497. o

  10   4   6     240.     672.      45. o

  10   4   8    1131.     686.      52. o

  10   4  10   17725.   18369.     165. o

  10   4  12    5558.    5262.     100. o

  10   4  14    2028.    2678.      91. o

  10   4  16    6425.    6863.     112. o

  10   4  18   16112.   17944.     176. o

  10   4  20    1896.    2563.      81. o

  10   4  22   20543.   20963.     194. o

  10   4  24    3100.    2252.      96. o

  10   4  26    6166.    6669.     183. o

  10   4  28    2313.    2454.     134. o

  10   4  30      44.       7.     112. <

  10   4  32       1.      17.     133. <

  10   4  34    6437.    6199.     216. o

  10   4  36     130.     161.     157. <

  10   5   1   14895.   15381.      88. o

  10   5   3    6803.   10598.      92. o

  10   5   5   12109.   12216.     106. o

  10   5   7     269.     664.      38. o

  10   5   9     628.     606.      39. o

  10   5  11   50575.   52138.     276. o

  10   5  13   10280.    8658.     107. o

  10   5  15   14408.   13490.     146. o

  10   5  17     326.     106.      62. <

  10   5  19     213.     450.      78. o

  10   5  21   48156.   47385.     326. o

  10   5  23     236.      73.      78. <

  10   5  25   11582.   12181.     184. o

  10   5  27      63.      74.     100. <

  10   5  29     206.      48.     110. <

  10   5  31       4.      65.     126. <

  10   5  33    3908.    3673.     177. o

  10   5  35      75.      39.     157. <

  10   5  37      40.      30.     166. <

  10   6   0    7045.    8523.     122. o

  10   6   2    1545.    1629.      49. o

  10   6   4   33579.   36634.     235. o

  10   6   6     197.      69.      38. <

  10   6   8    6376.    8046.      69. o

  10   6  10   24379.   22531.     165. o

  10   6  12   27479.   28856.     184. o

  10   6  14   20853.   22742.     195. o

  10   6  16     494.     159.      59. <

  10   6  18   27455.   28999.     239. o

  10   6  20    9089.   10884.     162. o

  10   6  22    8265.    9602.     139. o

  10   6  24    9530.   10101.     171. o

  10   6  26    2776.    2701.     114. o

  10   6  28    2344.    3360.     126. o

  10   6  30    1746.    1105.     126. o

  10   6  32    3982.    3333.     181. o

  10   6  34    4450.    4497.     194. o

  10   6  36      21.     198.     163. <

  10   7   1    9006.   10521.     100. o

  10   7   3      10.     123.      38. o

  10   7   5     270.     584.      43. o

  10   7   7      63.      77.      39. <

  10   7   9   22374.   21309.     120. o

  10   7  11     448.     473.      44. o

  10   7  13    2562.    2829.      65. o

  10   7  15    1297.     828.      55. o

  10   7  17   12873.   12526.     144. o

  10   7  19   11422.   12981.     126. o

  10   7  21    8461.    9254.     140. o

  10   7  23    6488.    7461.     154. o

  10   7  25    7916.    8879.     187. o

  10   7  27    8838.    8735.     216. o

  10   7  29     619.     163.     113. <

  10   7  31    2112.    1628.     153. o

  10   7  33      60.     107.     150. <

  10   7  35     510.     343.     159. <

  10   7  37    1869.    1920.     185. o

  10   8   0   50082.   54428.     485. o

  10   8   2    5082.    4737.      57. o

  10   8   4   24371.   26890.     176. o

  10   8   6    9997.    8440.      95. o

  10   8   8   67896.   66902.     369. o

  10   8  10     412.      62.      46. <

  10   8  12   37288.   37866.     226. o

  10   8  14    3156.    3153.      74. o

  10   8  16    5572.    5571.     103. o

  10   8  18     580.     256.      59. o

  10   8  20   34568.   38738.     274. o

  10   8  22   23275.   24395.     226. o

  10   8  24   14185.   14174.     218. o

  10   8  26    1354.    1530.     110. o

  10   8  28      41.      30.     115. <

  10   8  30     714.     119.     123. <

  10   8  32    6556.    5857.     225. o

  10   8  34       5.      36.     153. <

  10   8  36      12.     146.     163. <

  10   9   1   31423.   31554.     206. o

  10   9   3   90087.   89927.     458. o

  10   9   5    2537.    2656.      71. o

  10   9   7   90042.   97216.     549. o

  10   9   9   10462.    9363.      96. o

  10   9  11    3193.    3197.      78. o

  10   9  13    7666.    7687.     100. o

  10   9  15    4247.    3858.      80. o

  10   9  17   11190.   12871.     129. o

  10   9  19   34885.   37449.     238. o

  10   9  21    3465.    4221.     120. o

  10   9  23   47479.   51826.     398. o

  10   9  25    1635.    1409.     108. o

  10   9  27    3365.    3064.     130. o

  10   9  29    2594.    2262.     147. o

  10   9  31      46.      38.     136. <

  10   9  33      62.     100.     150. <

  10   9  35     670.     669.     165. o

  10  10   0   12024.   14055.     155. o

  10  10   2      33.      67.      45. <

  10  10   4     273.     467.      46. o

  10  10   6    6861.    6899.      88. o

  10  10   8   39744.   34820.     204. o

  10  10  10    9572.   11617.     102. o

  10  10  12   12638.   12651.     116. o

  10  10  14     767.     668.      64. o

  10  10  16    2064.    1603.      65. o

  10  10  18    5155.    4412.      97. o

  10  10  20   10410.   11917.     155. o

  10  10  22   15230.   17932.     205. o

  10  10  24    9157.   10780.     194. o

  10  10  26     119.     380.     103. o

  10  10  28    3973.    5357.     170. o

  10  10  30    4180.    3633.     169. o

  10  10  32     677.     462.     155. <

  10  10  34      72.       1.     151. <

  10  10  36     239.     361.     169. <

  11 -10   1   30277.   31740.     219. o

  11 -10   3   50541.   50386.     299. o

  11 -10   5   22992.   22661.     173. o

  11 -10   7   12135.   11692.     123. o

  11 -10   9   20395.   21408.     168. o

  11 -10  11    5015.    3724.      74. o

  11 -10  13   10438.   11975.     127. o

  11 -10  15   10044.    8917.     116. o

  11 -10  17   20047.   21812.     182. o

  11 -10  19    2128.    3490.      94. o

  11 -10  21    2020.    2583.      97. o

  11 -10  23    6781.    7270.     172. o

  11 -10  25    3414.    3719.     130. o

  11 -10  27    1949.    1963.     125. o

  11 -10  29     425.     279.     128. <

  11 -10  31    1772.    1685.     153. o

  11 -10  33      29.     105.     160. <

  11 -10  35     228.      96.     164. <

  11  -9   2     678.     604.      51. o

  11  -9   4     360.      91.      41. <

  11  -9   6    6051.    6553.      89. o

  11  -9   8    9333.    9299.     110. o

  11  -9  10    1508.    1691.      60. o

  11  -9  12     332.     254.      47. o

  11  -9  14      15.      20.      49. <

  11  -9  16    1153.     738.      63. o

  11  -9  18     538.     535.      65. o

  11  -9  20     113.     106.      76. <

  11  -9  22      11.     112.      90. <

  11  -9  24    6117.    5343.     154. o

  11  -9  26    1015.    1511.     112. o

  11  -9  28    1306.    1256.     121. o

  11  -9  30    1277.    1241.     153. o

  11  -9  32     315.     195.     148. <

  11  -9  34     922.     676.     167. o

  11  -9  36    2620.    2986.     199. o

  11  -8   1   35787.   40068.     324. o

  11  -8   3   93274.   94646.     598. o

  11  -8   5     179.      99.      44. <

  11  -8   7   27869.   27803.     159. o

  11  -8   9    5857.    7089.      79. o

  11  -8  11     920.     797.      54. o

  11  -8  13   37567.   36628.     227. o

  11  -8  15     258.      71.      57. <

  11  -8  17   86141.   89525.     553. o

  11  -8  19     100.     182.      67. <

  11  -8  21    5855.    5737.     134. o

  11  -8  23    4398.    4702.     136. o

  11  -8  25    1578.    1549.     108. o

  11  -8  27    7689.    8574.     201. o

  11  -8  29    1514.    1841.     128. o

  11  -8  31      56.     308.     130. <

  11  -8  33    4642.    4300.     195. o

  11  -8  35     301.     641.     165. o

  11  -7   2   24102.   22232.     149. o

  11  -7   4   27569.   28516.     256. o

  11  -7   6   25647.   26632.     232. o

  11  -7   8    3176.    2090.      66. o

  11  -7  10   15431.   17968.     154. o

  11  -7  12   21177.   20718.     185. o

  11  -7  14   13342.   12099.     124. o

  11  -7  16   25384.   26342.     216. o

  11  -7  18    5900.    5695.      97. o

  11  -7  20    1185.     480.      75. o

  11  -7  22     386.     177.      84. <

  11  -7  24     235.     154.      93. <

  11  -7  26    6135.    6101.     157. o

  11  -7  28    2399.    2657.     135. o

  11  -7  30    5941.    5080.     188. o

  11  -7  32    1707.    1594.     151. o

  11  -7  34    2297.    2913.     184. o

  11  -7  36    6023.   10127.     308. o

  11  -6   1   33709.   37394.     265. o

  11  -6   3    7880.    7630.     110. o

  11  -6   5    2460.    3460.      84. o

  11  -6   7   10438.    9984.     102. o

  11  -6   9    1792.    1792.      47. o

  11  -6  11     584.     706.      46. o

  11  -6  13    2064.    1874.      68. o

  11  -6  15     446.     646.      55. o

  11  -6  17   11192.   13248.     126. o

  11  -6  19     936.    1283.      73. o

  11  -6  21    5585.    4923.     112. o

  11  -6  23   18777.   17184.     229. o

  11  -6  25     134.      66.      94. <

  11  -6  27    6420.    7536.     183. o

  11  -6  29     475.     246.     114. <

  11  -6  31      53.     295.     140. <

  11  -6  33    3485.    4151.     176. o

  11  -6  35     400.     741.     166. o

  11  -6  37    2831.    2144.     189. o

  11  -5   2   81988.   74827.     410. o

  11  -5   4     232.      84.      45. <

  11  -5   6   45918.   50530.     283. o

  11  -5   8   23598.   24618.     222. o

  11  -5  10   54047.   53957.     388. o

  11  -5  12   32792.   33826.     183. o

  11  -5  14   34676.   33970.     237. o

  11  -5  16   25139.   27120.     222. o

  11  -5  18   10571.    9475.     119. o

  11  -5  20    4523.    3693.      97. o

  11  -5  22    6957.    6841.     144. o

  11  -5  24     280.     246.      88. <

  11  -5  26   11268.   12028.     215. o

  11  -5  28       8.     106.     109. <

  11  -5  30    7499.    8204.     246. o

  11  -5  32    8647.    9196.     257. o

  11  -5  34    1187.     961.     156. o

  11  -5  36    2803.    2765.     181. o

  11  -4   1    2260.    3943.      73. o

  11  -4   3    4178.    2209.      39. o

  11  -4   5     387.     416.      43. o

  11  -4   7   30686.   32502.     167. o

  11  -4   9    7076.    8158.      82. o

  11  -4  11     463.     298.      44. o

  11  -4  13   38660.   44369.     320. o

  11  -4  15    3512.    3489.      70. o

  11  -4  17    1333.     660.      59. o

  11  -4  19   11773.   11273.     136. o

  11  -4  21     178.      69.      73. <

  11  -4  23     359.     198.      83. <

  11  -4  25   13580.   12492.     196. o

  11  -4  27     168.     192.      99. <

  11  -4  29    2370.    1876.     120. o

  11  -4  31     641.     681.     140. o

  11  -4  33    2679.    2228.     161. o

  11  -4  35      20.     106.     145. <

  11  -4  37       1.      31.     158. <

  11  -3   2  136387.  139264.     813. o

  11  -3   4   16150.   17667.     143. o

  11  -3   6  101674.  103258.     479. o

  11  -3   8    2529.    2462.      76. o

  11  -3  10   80997.   81829.     433. o

  11  -3  12    2354.    2318.      72. o

  11  -3  14   61210.   62421.     385. o

  11  -3  16     269.      51.      52. <

  11  -3  18   24888.   26819.     237. o

  11  -3  20     795.     475.      68. o

  11  -3  22    8811.    8512.     151. o

  11  -3  24     215.      44.      83. <

  11  -3  26    5303.    6187.     150. o

  11  -3  28    1198.     786.     104. o

  11  -3  30     416.     730.     126. o

  11  -3  32       9.      13.     132. <

  11  -3  34      10.      81.     144. <

  11  -3  36    1476.    1252.     175. o

  11  -2   1    2309.    2092.      57. o

  11  -2   3  132911.  146983.     656. o

  11  -2   5   85408.   83661.     451. o

  11  -2   7   35800.   43627.     216. o

  11  -2   9   50927.   58565.     312. o

  11  -2  11   11618.   11428.     123. o

  11  -2  13   38887.   43966.     297. o

  11  -2  15   14428.   15116.     130. o

  11  -2  17      37.      74.      57. <

  11  -2  19     685.    1126.      68. o

  11  -2  21   35772.   37650.     292. o

  11  -2  23    4870.    4542.     116. o

  11  -2  25   18244.   19041.     228. o

  11  -2  27    7021.    7004.     179. o

  11  -2  29     808.    1428.     125. o

  11  -2  31     377.     309.     129. <

  11  -2  33     430.     319.     139. <

  11  -2  35     661.     250.     161. <

  11  -2  37      25.      17.     160. <

  11  -1   2    7955.    7943.      84. o

  11  -1   4     844.     669.      44. o

  11  -1   6    1814.    2574.      64. o

  11  -1   8    2402.    2219.      59. o

  11  -1  10       2.      36.      38. <

  11  -1  12    2964.    1912.      72. o

  11  -1  14    5495.    4857.      83. o

  11  -1  16   13620.   15527.     163. o

  11  -1  18      10.      95.      60. <

  11  -1  20    7596.    8214.     129. o

  11  -1  22    8763.   10194.     155. o

  11  -1  24     110.     216.      84. <

  11  -1  26    2164.    1821.      97. o

  11  -1  28       6.     261.     103. <

  11  -1  30    3678.    3528.     146. o

  11  -1  32     110.     116.     131. <

  11  -1  34     899.    1302.     154. o

  11  -1  36     650.     296.     165. <

  11   0   1  108506.  108620.     485. o

  11   0   3   78470.   80347.     329. o

  11   0   5   34412.   33082.     205. o

  11   0   7    8250.   10379.      96. o

  11   0   9   61003.   65998.     436. o

  11   0  11   11763.   11952.     120. o

  11   0  13   27251.   26645.     216. o

  11   0  15   21397.   22574.     197. o

  11   0  17   27289.   28752.     208. o

  11   0  19   21692.   20505.     194. o

  11   0  21   15005.   15735.     176. o

  11   0  23      36.     155.      83. <

  11   0  25    1697.    1296.      93. o

  11   0  27     814.     667.      96. o

  11   0  29    3441.    4038.     145. o

  11   0  31     269.      97.     127. <

  11   0  33     934.     796.     141. o

  11   0  35      11.      40.     155. <

  11   0  37     818.     953.     171. o

  11   1   2  212278.  225146.    1036. o

  11   1   4     331.     215.      37. o

  11   1   6   43020.   44194.     224. o

  11   1   8   14877.   16743.     102. o

  11   1  10   22829.   27652.     194. o

  11   1  12    4700.    3288.     104. o

  11   1  14   10030.   10734.     127. o

  11   1  16      59.      68.      55. <

  11   1  18   42132.   45029.     326. o

  11   1  20      69.      36.      69. <

  11   1  22   40808.   40292.     318. o

  11   1  24      13.       0.      85. <

  11   1  26     565.     622.      96. o

  11   1  28     433.     233.     103. <

  11   1  30    4271.    5112.     163. o

  11   1  32    1624.    1929.     139. o

  11   1  34     100.      38.     140. <

  11   1  36     103.      13.     158. <

  11   2   1     152.    1131.      38. o

  11   2   3     104.      71.      33. <

  11   2   5   19656.   17774.     107. o

  11   2   7   43731.   47964.     323. o

  11   2   9     142.      46.      44. <

  11   2  11    1139.     896.      65. o

  11   2  13   35028.   39094.     231. o

  11   2  15       4.      17.      53. <

  11   2  17   16033.   17693.     158. o

  11   2  19    6172.    7385.     139. o

  11   2  21    2672.    2379.      83. o

  11   2  23    5366.    5758.     146. o

  11   2  25     890.     786.      93. o

  11   2  27    1309.    1027.     105. o

  11   2  29    6897.    6021.     190. o

  11   2  31     694.     268.     126. <

  11   2  33    4500.    3661.     188. o

  11   2  35    1732.    1302.     161. o

  11   2  37     423.     483.     178. <

  11   3   2   69667.   71182.     328. o

  11   3   4     302.     188.      36. o

  11   3   6   92057.   99663.     492. o

  11   3   8    6130.    5928.      88. o

  11   3  10   14885.   15263.     114. o

  11   3  12   17742.   19828.     176. o

  11   3  14   11412.   12106.     137. o

  11   3  16   16418.   15761.     167. o

  11   3  18   60303.   64973.     513. o

  11   3  20   10447.   10867.     147. o

  11   3  22    7793.    7642.     147. o

  11   3  24    3274.    2717.      89. o

  11   3  26     628.     605.      98. o

  11   3  28     349.     145.     101. <

  11   3  30    1129.     676.     132. o

  11   3  32    4336.    4359.     169. o

  11   3  34    1539.     357.     153. <

  11   3  36    3505.    2193.     190. o

  11   4   1   39583.   44468.     280. o

  11   4   3     778.     846.      40. o

  11   4   5      47.     522.      46. o

  11   4   7    3640.    4489.     100. o

  11   4   9     885.     793.      47. o

  11   4  11     180.      42.      49. <

  11   4  13     457.     316.      54. o

  11   4  15      28.     121.      60. <

  11   4  17   11820.   13740.     163. o

  11   4  19   27584.   29331.     272. o

  11   4  21   13965.   14948.     213. o

  11   4  23    4690.    4369.      97. o

  11   4  25     679.    1367.      99. o

  11   4  27    1368.    1442.     110. o

  11   4  29       6.      26.     106. <

  11   4  31    3462.    2764.     155. o

  11   4  33    1873.    2885.     165. o

  11   4  35      27.      13.     152. <

  11   4  37    1145.     695.     171. o

  11   5   2   12974.   12102.     125. o

  11   5   4      61.     156.      36. o

  11   5   6   73601.   76572.     324. o

  11   5   8   22487.   24288.     162. o

  11   5  10    4292.    3331.      59. o

  11   5  12    1309.    1650.      62. o

  11   5  14   22374.   23642.     214. o

  11   5  16     325.     117.      68. <

  11   5  18    6084.    6286.     138. o

  11   5  20    8328.    8562.     160. o

  11   5  22    7136.    8309.     165. o

  11   5  24    3097.    2817.     110. o

  11   5  26   11350.   10888.     208. o

  11   5  28     360.     115.     112. <

  11   5  30      19.       5.     121. <

  11   5  32      22.      36.     134. <

  11   5  34     760.     120.     158. <

  11   5  36    3065.    3005.     190. o

  11   6   1   63209.   74194.     409. o

  11   6   3   31390.   29879.     160. o

  11   6   5    4893.    6903.      82. o

  11   6   7   85069.   87602.     543. o

  11   6   9   10496.   11255.      89. o

  11   6  11    3896.    3766.      83. o

  11   6  13   39939.   42177.     249. o

  11   6  15      60.      88.      60. <

  11   6  17   15104.   14306.     173. o

  11   6  19    6973.    8748.     149. o

  11   6  21   11656.   12643.     176. o

  11   6  23   11710.   12533.     182. o

  11   6  25    2913.    2510.     122. o

  11   6  27    1548.    1085.     128. o

  11   6  29     163.      82.     120. <

  11   6  31    1888.    1669.     144. o

  11   6  33    2841.    2313.     177. o

  11   6  35       4.      14.     157. <

  11   6  37    1152.     941.     176. o

  11   7   2   18205.   16833.     110. o

  11   7   4   69462.   66377.     355. o

  11   7   6     335.     618.      44. o

  11   7   8   44844.   44537.     249. o

  11   7  10     488.     758.      66. o

  11   7  12   16650.   15756.     140. o

  11   7  14    1621.     929.      54. o

  11   7  16    8479.    7682.     123. o

  11   7  18    1652.     949.      71. o

  11   7  20    7175.    7042.     132. o

  11   7  22     500.     880.      95. o

  11   7  24    4092.    3800.     144. o

  11   7  26    1024.    1359.     121. o

  11   7  28     219.      82.     115. <

  11   7  30      65.      63.     127. <

  11   7  32     603.     476.     149. o

  11   7  34       2.      46.     160. <

  11   7  36    3294.    3789.     195. o

  11   8   1  125624.  131461.     811. o

  11   8   3   52490.   52505.     295. o

  11   8   5   68945.   75393.     376. o

  11   8   7   31432.   30870.     199. o

  11   8   9    3718.    3710.      63. o

  11   8  11    9871.   10158.     113. o

  11   8  13    5260.    5744.     105. o

  11   8  15   14157.   13865.     126. o

  11   8  17   26834.   25934.     223. o

  11   8  19    9557.   10647.     155. o

  11   8  21   43620.   41981.     341. o

  11   8  23    4216.    5486.     180. o

  11   8  25    2004.    2445.     108. o

  11   8  27      34.      49.     115. <

  11   8  29    1189.     552.     135. o

  11   8  31     323.     393.     141. <

  11   8  33      30.       1.     150. <

  11   8  35      61.     159.     161. <

  11   9   2   87393.   93169.     557. o

  11   9   4    9153.    7784.      80. o

  11   9   6   92774.   94027.     565. o

  11   9   8    9542.    9650.     105. o

  11   9  10   13051.   11838.     119. o

  11   9  12     115.     153.      48. o

  11   9  14   11835.   13398.     126. o

  11   9  16       4.      22.      55. <

  11   9  18   20572.   19944.     199. o

  11   9  20    9393.   11709.     150. o

  11   9  22   48751.   54477.     408. o

  11   9  24    2888.    3362.     122. o

  11   9  26   10458.   12988.     223. o

  11   9  28     706.     654.     128. o

  11   9  30      30.      62.     142. <

  11   9  32     576.     538.     156. o

  11   9  34      27.      21.     154. <

  11   9  36      99.     132.     167. <

  11  10   1   17006.   16083.     133. o

  11  10   3     778.    1548.      55. o

  11  10   5   10130.    9882.     114. o

  11  10   7   10437.   10557.     110. o

  11  10   9    5915.    5543.      85. o

  11  10  11    5001.    4611.      74. o

  11  10  13    3930.    4586.      96. o

  11  10  15     529.     467.      54. o

  11  10  17    7512.    6233.     113. o

  11  10  19    1066.    1539.      80. o

  11  10  21   20013.   18125.     197. o

  11  10  23    5216.    5740.     148. o

  11  10  25    3372.    4695.     142. o

  11  10  27   15942.   18045.     265. o

  11  10  29      48.     326.     134. <

  11  10  31     523.     321.     144. <

  11  10  33    1947.    1463.     170. o

  11  10  35      19.      42.     161. <

  11  11   2   67942.   66469.     447. o

  11  11   4     647.     301.      50. o

  11  11   6   25521.   24378.     178. o

  11  11   8     177.     142.      49. <

  11  11  10    1214.    1059.      53. o

  11  11  12    4811.    4493.      93. o

  11  11  14   22340.   20957.     189. o

  11  11  16    2652.    1848.      68. o

  11  11  18   22766.   21056.     203. o

  11  11  20    1030.    1076.      76. o

  11  11  22   16958.   16382.     210. o

  11  11  24     316.     424.     102. o

  11  11  26     787.    1370.     123. o

  11  11  28    9318.   10578.     244. o

  11  11  30      25.     205.     140. <

  11  11  32     499.     435.     154. <

  11  11  34       5.      68.     159. <

  12 -11   1   16324.   14751.     178. o

  12 -11   3   14637.   17440.     168. o

  12 -11   5    1558.    1373.      57. o

  12 -11   7   18656.   19286.     143. o

  12 -11   9   15368.   13698.     142. o

  12 -11  11    2214.    2245.      65. o

  12 -11  13     425.     462.      68. o

  12 -11  15      35.      39.      61. <

  12 -11  17       5.      47.      73. <

  12 -11  19    5524.    4087.     105. o

  12 -11  21      97.     112.      87. <

  12 -11  23   18647.   17546.     222. o

  12 -11  25     282.     244.     103. <

  12 -11  27     788.    1568.     137. o

  12 -11  29    1915.    1395.     141. o

  12 -11  31     103.     161.     153. <

  12 -11  33    3861.    3805.     192. o

  12 -11  35      33.      64.     172. <

  12 -10   0  214065.  226858.    1971. o

  12 -10   2     737.     750.      57. o

  12 -10   4   10425.   11412.     141. o

  12 -10   6    1471.    1314.      61. o

  12 -10   8    2527.    2045.      61. o

  12 -10  10     930.    1144.      59. o

  12 -10  12    1321.    1167.      57. o

  12 -10  14     181.     196.      67. <

  12 -10  16   26667.   25566.     207. o

  12 -10  18      13.     116.      75. <

  12 -10  20   23654.   24204.     261. o

  12 -10  22    2664.    2669.     103. o

  12 -10  24    1745.    1204.     112. o

  12 -10  26     391.     409.     116. o

  12 -10  28    5925.    8840.     237. o

  12 -10  30     681.     135.     141. <

  12 -10  32    1029.    1098.     157. o

  12 -10  34     207.     183.     163. <

  12  -9   1   13523.   14325.     178. o

  12  -9   3    8884.    7498.     116. o

  12  -9   5    3238.    2363.      65. o

  12  -9   7    5098.    5662.     102. o

  12  -9   9    6936.    5515.     107. o

  12  -9  11   12410.   12174.     137. o

  12  -9  13    2390.    2138.      57. o

  12  -9  15     261.      46.      57. <

  12  -9  17   17884.   17065.     178. o

  12  -9  19     169.      61.      71. <

  12  -9  21    3966.    3493.     109. o

  12  -9  23    1306.     867.     106. o

  12  -9  25     783.     351.     107. o

  12  -9  27    4907.    6170.     165. o

  12  -9  29     398.     136.     122. <

  12  -9  31    1386.     663.     145. o

  12  -9  33    7468.    7558.     298. o

  12  -9  35    1957.    2188.     182. o

  12  -8   0  129808.  133353.    1194. o

  12  -8   2    2376.    2368.      77. o

  12  -8   4    7694.    8879.     107. o

  12  -8   6    3498.    2758.      72. o

  12  -8   8    1858.    1458.      51. o

  12  -8  10      29.      76.      49. <

  12  -8  12      65.     132.      47. <

  12  -8  14   14654.   15852.     152. o

  12  -8  16   42411.   42061.     306. o

  12  -8  18   22434.   24587.     203. o

  12  -8  20   22596.   22459.     215. o

  12  -8  22     145.      48.      83. <

  12  -8  24     374.     663.     100. o

  12  -8  26     296.     380.     105. o

  12  -8  28     997.    1421.     122. o

  12  -8  30    1279.    1295.     131. o

  12  -8  32      19.      47.     147. <

  12  -8  34    3525.    3255.     190. o

  12  -8  36    1407.    1355.     181. o

  12  -7   1   27935.   30606.     217. o

  12  -7   3   25843.   25432.     218. o

  12  -7   5     213.     146.      47. o

  12  -7   7    1875.    1446.      67. o

  12  -7   9   28226.   24228.     193. o

  12  -7  11   26482.   26857.     201. o

  12  -7  13     195.     142.      53. <

  12  -7  15    5618.    8240.     108. o

  12  -7  17   20731.   20678.     189. o

  12  -7  19   10059.   11691.     164. o

  12  -7  21    2874.    1712.      93. o

  12  -7  23    1639.    1768.     103. o

  12  -7  25      16.      36.      99. <

  12  -7  27    4612.    5477.     157. o

  12  -7  29    2174.    1624.     131. o

  12  -7  31    1788.    2175.     158. o

  12  -7  33    3455.    4178.     189. o

  12  -7  35    1501.    1878.     178. o

  12  -6   0   93510.   90611.     694. o

  12  -6   2    9210.    7541.     102. o

  12  -6   4   31973.   32634.     221. o

  12  -6   6    2590.    2043.      84. o

  12  -6   8    2903.    2298.      66. o

  12  -6  10     211.     228.      47. o

  12  -6  12   12996.   12590.     134. o

  12  -6  14   29857.   30800.     215. o

  12  -6  16   11594.   11060.     122. o

  12  -6  18   19736.   21840.     187. o

  12  -6  20   14092.   14370.     166. o

  12  -6  22    3798.    3150.     105. o

  12  -6  24      25.       1.      90. <

  12  -6  26      19.     217.     100. <

  12  -6  28    1887.    1714.     122. o

  12  -6  30    1938.    2389.     148. o

  12  -6  32    2560.    1651.     159. o

  12  -6  34    6826.    7278.     224. o

  12  -6  36     645.     864.     167. o

  12  -5   1  122809.  135846.     823. o

  12  -5   3   77827.   81990.     475. o

  12  -5   5   19636.   17556.     139. o

  12  -5   7    3696.    3899.      60. o

  12  -5   9    6739.    7029.      69. o

  12  -5  11    2313.    2506.      55. o

  12  -5  13    3815.    5037.      77. o

  12  -5  15   27425.   31531.     208. o

  12  -5  17   11567.   11701.     145. o

  12  -5  19   54212.   57947.     407. o

  12  -5  21   18562.   15321.     208. o

  12  -5  23    2436.    1794.      98. o

  12  -5  25     385.     393.     102. o

  12  -5  27    5207.    7910.     194. o

  12  -5  29    1366.    1363.     124. o

  12  -5  31    1148.     917.     144. o

  12  -5  33     121.      67.     144. <

  12  -5  35    7221.    7191.     246. o

  12  -5  37     280.      25.     277. <

  12  -4   0   22144.   22410.     223. o

  12  -4   2    5819.    3798.      86. o

  12  -4   4   15736.   16984.     125. o

  12  -4   6    1370.     890.      43. o

  12  -4   8    1126.     862.      68. o

  12  -4  10   13779.   12412.     109. o

  12  -4  12   10535.   11422.     123. o

  12  -4  14   13306.   14373.     141. o

  12  -4  16      33.     102.      55. <

  12  -4  18    6892.    6788.     120. o

  12  -4  20    3655.    2867.      89. o

  12  -4  22     392.     149.      85. <

  12  -4  24      10.      57.      93. <

  12  -4  26    6243.    7262.     182. o

  12  -4  28      21.      84.     106. <

  12  -4  30   10041.   12677.     245. o

  12  -4  32      95.      93.     136. <

  12  -4  34    5255.    4373.     195. o

  12  -4  36     125.     198.     161. <

  12  -3   1   49752.   58364.     266. o

  12  -3   3    4079.    6778.      87. o

  12  -3   5    7905.    9580.      92. o

  12  -3   7    5477.    5966.     106. o

  12  -3   9    1476.    1087.      49. o

  12  -3  11    6927.    7019.      97. o

  12  -3  13     525.     496.      52. o

  12  -3  15   15443.   17960.     141. o

  12  -3  17   15320.   14547.     140. o

  12  -3  19   13046.   13400.     152. o

  12  -3  21     254.     101.      76. <

  12  -3  23    3223.    2398.     103. o

  12  -3  25      66.     145.      92. <

  12  -3  27       8.      63.      97. <

  12  -3  29    1264.    1586.     119. o

  12  -3  31    2244.    1989.     146. o

  12  -3  33    2276.    1925.     155. o

  12  -3  35    2094.    1463.     169. o

  12  -3  37      60.      59.     170. <

  12  -2   0   10731.   10733.     153. o

  12  -2   2    3684.    4094.      87. o

  12  -2   4   40900.   46271.     317. o

  12  -2   6   13347.   11906.      90. o

  12  -2   8    7911.    8530.     103. o

  12  -2  10    4410.    3290.      63. o

  12  -2  12   19451.   21075.     119. o

  12  -2  14    7296.    6897.     113. o

  12  -2  16      38.      95.      53. <

  12  -2  18     221.     300.      64. o

  12  -2  20   15498.   13788.     179. o

  12  -2  22    1314.    1364.      87. o

  12  -2  24    3010.    3360.     118. o

  12  -2  26   13480.   14997.     221. o

  12  -2  28     525.     983.     107. o

  12  -2  30   13209.   16259.     278. o

  12  -2  32       5.      22.     127. <

  12  -2  34      12.      44.     153. <

  12  -2  36      30.      48.     158. <

  12  -1   1   21739.   24213.     163. o

  12  -1   3   24243.   25301.     177. o

  12  -1   5   36168.   36618.     208. o

  12  -1   7     618.     419.      43. o

  12  -1   9   69105.   63056.     343. o

  12  -1  11    2451.    2781.      78. o

  12  -1  13    7289.    7122.     103. o

  12  -1  15   31161.   31730.     206. o

  12  -1  17    1878.    2066.      79. o

  12  -1  19    1645.    1808.      77. o

  12  -1  21    4224.    5424.     134. o

  12  -1  23   15012.   15481.     220. o

  12  -1  25   20565.   21159.     238. o

  12  -1  27   10848.   12521.     202. o

  12  -1  29   22264.   29496.     326. o

  12  -1  31    3883.    3725.     156. o

  12  -1  33      96.      87.     138. <

  12  -1  35    4310.    3351.     196. o

  12  -1  37      78.      66.     162. <

  12   0   0   24990.   27257.     242. o

  12   0   2   13812.   10708.      75. o

  12   0   4    2556.    3153.      62. o

  12   0   6   59168.   58173.     297. o

  12   0   8    2074.    2171.      70. o

  12   0  10       1.      57.      45. <

  12   0  12     368.     229.      52. o

  12   0  14    2671.    2529.      57. o

  12   0  16   34047.   32569.     266. o

  12   0  18    9818.    9857.     137. o

  12   0  20   12020.   10886.     171. o

  12   0  22   37133.   40248.     290. o

  12   0  24    2021.    1424.      96. o

  12   0  26   11332.   11428.     194. o

  12   0  28    1059.    1225.     110. o

  12   0  30     280.     307.     118. <

  12   0  32      23.      32.     136. <

  12   0  34     352.     172.     144. <

  12   0  36    1402.     671.     169. o

  12   1   1    2474.    3240.      47. o

  12   1   3    8946.    8644.      76. o

  12   1   5      45.      28.      37. <

  12   1   7     357.     448.      48. o

  12   1   9     427.     150.      51. <

  12   1  11    2442.    1736.      55. o

  12   1  13    8298.    7703.     112. o

  12   1  15      51.     174.      53. o

  12   1  17   16466.   17236.     163. o

  12   1  19       8.      88.      75. <

  12   1  21     507.     631.      75. o

  12   1  23    2172.    1548.      96. o

  12   1  25    4389.    4014.     136. o

  12   1  27    2184.    2079.     107. o

  12   1  29      18.     118.     108. <

  12   1  31    6060.    5797.     221. o

  12   1  33     349.     448.     146. o

  12   1  35       7.      14.     145. <

  12   1  37     467.     444.     171. <

  12   2   0   28664.   33122.     238. o

  12   2   2   48379.   47105.     231. o

  12   2   4   19581.   22712.     131. o

  12   2   6  101118.  104981.     559. o

  12   2   8   31261.   27417.     157. o

  12   2  10     228.     184.      46. o

  12   2  12    5571.    6631.     107. o

  12   2  14    7948.    6478.     107. o

  12   2  16     111.      58.      60. <

  12   2  18   34108.   34889.     269. o

  12   2  20    3748.    3238.      89. o

  12   2  22   14545.   15726.     187. o

  12   2  24     348.     122.      82. <

  12   2  26   25118.   25557.     276. o

  12   2  28    1401.    1026.     115. o

  12   2  30     609.     355.     129. <

  12   2  32     345.     316.     140. <

  12   2  34    1039.     373.     150. <

  12   2  36      48.      21.     151. <

  12   3   1    1252.    1516.      52. o

  12   3   3   48516.   49792.     317. o

  12   3   5   13765.   14676.     124. o

  12   3   7   29685.   37580.     268. o

  12   3   9     832.     618.      49. o

  12   3  11      84.      75.      46. <

  12   3  13   12959.   13926.     137. o

  12   3  15    1409.    1096.      64. o

  12   3  17    4913.    5330.     129. o

  12   3  19   29184.   27192.     238. o

  12   3  21    3921.    3051.      98. o

  12   3  23    3089.    3039.     102. o

  12   3  25    4890.    3779.     140. o

  12   3  27     340.     347.     108. o

  12   3  29       8.      23.     119. <

  12   3  31      60.      68.     128. <

  12   3  33     656.     346.     145. <

  12   3  35    2154.    1367.     163. o

  12   3  37     117.     298.     180. <

  12   4   0   13768.   15115.     118. o

  12   4   2    1119.    1631.      40. o

  12   4   4   17174.   21371.     160. o

  12   4   6   27096.   23022.     220. o

  12   4   8   48221.   42367.     273. o

  12   4  10     906.     572.      55. o

  12   4  12   15922.   15074.     132. o

  12   4  14     539.     322.      64. o

  12   4  16   16488.   17512.     169. o

  12   4  18    3213.    3316.      89. o

  12   4  20   10149.   11299.     174. o

  12   4  22    8748.   10783.     180. o

  12   4  24      42.     128.      89. <

  12   4  26    8837.   11137.     223. o

  12   4  28    3905.    3983.     166. o

  12   4  30      46.      30.     125. <

  12   4  32      72.      21.     138. <

  12   4  34     368.     140.     145. <

  12   4  36     622.     450.     169. <

  12   5   1      33.      50.      40. <

  12   5   3    1660.    1847.      41. o

  12   5   5      92.     116.      50. <

  12   5   7   92910.   94173.     519. o

  12   5   9   11169.   10620.     108. o

  12   5  11   19766.   19130.     165. o

  12   5  13   47914.   54503.     369. o

  12   5  15     339.     267.      62. o

  12   5  17    2681.    2301.      96. o

  12   5  19   37924.   39046.     320. o

  12   5  21   18515.   19578.     224. o

  12   5  23    4398.    4641.     153. o

  12   5  25    5494.    4889.     140. o

  12   5  27    3788.    4238.     133. o

  12   5  29     725.     320.     121. <

  12   5  31     230.       0.     129. <

  12   5  33     419.     144.     145. <

  12   5  35    2605.    2329.     187. o

  12   5  37    2815.    2792.     329. o

  12   6   0   60892.   63864.     488. o

  12   6   2    1426.     708.      48. o

  12   6   4    2902.    2011.      55. o

  12   6   6    5874.    4425.      59. o

  12   6   8     845.     884.      54. o

  12   6  10       3.      26.      42. <

  12   6  12   19733.   22177.     184. o

  12   6  14     486.     404.      69. o

  12   6  16    1906.    2772.      81. o

  12   6  18     385.    1037.      85. o

  12   6  20    8240.    8797.     154. o

  12   6  22   12170.   14559.     217. o

  12   6  24    2870.    2724.     115. o

  12   6  26    9323.   10417.     218. o

  12   6  28     114.     281.     119. <

  12   6  30    1335.    1000.     134. o

  12   6  32    1402.     557.     147. o

  12   6  34    1354.     956.     168. o

  12   6  36      57.     191.     170. <

  12   7   1     341.     192.      43. o

  12   7   3   25631.   22471.     160. o

  12   7   5   19138.   18166.     147. o

  12   7   7   21115.   22064.     192. o

  12   7   9    1748.    1221.      52. o

  12   7  11     830.     848.      55. o

  12   7  13    2302.    1967.      61. o

  12   7  15     163.     222.      67. o

  12   7  17     314.     197.      77. <

  12   7  19   18491.   19786.     233. o

  12   7  21   23694.   27484.     263. o

  12   7  23   25730.   28039.     264. o

  12   7  25   20503.   22683.     266. o

  12   7  27    3739.    3642.     144. o

  12   7  29    2183.    1973.     147. o

  12   7  31    3823.    4223.     176. o

  12   7  33      18.       5.     150. <

  12   7  35    2962.    3629.     201. o

  12   8   0   19963.   21798.     190. o

  12   8   2   14784.   13839.     134. o

  12   8   4    7639.    7662.     107. o

  12   8   6    4420.    4120.      80. o

  12   8   8    1066.     494.      50. o

  12   8  10    1433.    1408.      61. o

  12   8  12      15.      32.      49. <

  12   8  14    6106.    4998.      76. o

  12   8  16   17625.   18892.     189. o

  12   8  18   12829.   11854.     159. o

  12   8  20    1144.    1675.     129. o

  12   8  22    1487.    1643.     107. o

  12   8  24    5627.    5992.     177. o

  12   8  26     231.     224.     118. <

  12   8  28    1762.    1728.     138. o

  12   8  30    6404.    6952.     238. o

  12   8  32    2391.    2047.     169. o

  12   8  34    5178.    4415.     198. o

  12   8  36      62.     129.     171. <

  12   9   1    7334.    9063.     102. o

  12   9   3   58980.   54758.     389. o

  12   9   5   10214.   10261.     109. o

  12   9   7   21969.   23103.     162. o

  12   9   9     575.     390.      60. o

  12   9  11     828.    1153.      63. o

  12   9  13     201.     370.      53. o

  12   9  15    2105.    1372.      66. o

  12   9  17     198.     234.      69. o

  12   9  19    8152.   11152.     180. o

  12   9  21   11695.   13455.     217. o

  12   9  23    2680.    2609.     117. o

  12   9  25    5453.    6896.     198. o

  12   9  27    8699.   10473.     231. o

  12   9  29     955.     873.     135. o

  12   9  31     216.     590.     143. o

  12   9  33       8.      57.     169. <

  12   9  35     301.     404.     168. <

  12  10   0   29010.   26851.     309. o

  12  10   2   27683.   30927.     204. o

  12  10   4    7083.    5453.      86. o

  12  10   6   14648.   13380.     145. o

  12  10   8   17712.   15209.     142. o

  12  10  10    2400.    2109.      72. o

  12  10  12    4597.    4052.     103. o

  12  10  14   14865.   14896.     130. o

  12  10  16   15083.   15427.     155. o

  12  10  18    7128.    6145.     139. o

  12  10  20   17065.   20325.     224. o

  12  10  22   31908.   38890.     353. o

  12  10  24    6682.    8463.     193. o

  12  10  26   26365.   30301.     331. o

  12  10  28    3076.    3982.     149. o

  12  10  30   16274.   20579.     337. o

  12  10  32    1897.    1852.     164. o

  12  10  34    4799.    4433.     220. o

  12  11   1       0.      51.      53. <

  12  11   3    3577.    3183.      79. o

  12  11   5    6729.    6589.      87. o

  12  11   7    4559.    4230.      99. o

  12  11   9    8517.    7382.     123. o

  12  11  11    1126.     555.      58. o

  12  11  13    5259.    4917.     120. o

  12  11  15   12434.    9944.     132. o

  12  11  17     303.      49.      73. <

  12  11  19    1838.    1179.      83. o

  12  11  21       2.     181.      84. <

  12  11  23     462.     500.     113. o

  12  11  25    1253.    1437.     121. o

  12  11  27       3.     152.     130. <

  12  11  29    4807.    7491.     258. o

  12  11  31    4170.    4482.     192. o

  12  11  33    2258.    2004.     174. o

  12  11  35    1702.    1830.     187. o

  12  12   0   16206.   16244.     260. o

  12  12   2    5257.    5006.     108. o

  12  12   4    5594.    5260.     100. o

  12  12   6     218.     113.      51. <

  12  12   8     191.     303.      69. o

  12  12  10    3938.    3816.      99. o

  12  12  12    6689.    6683.     119. o

  12  12  14     545.     437.      66. o

  12  12  16   11204.   10171.     163. o

  12  12  18    2791.    2102.      90. o

  12  12  20    6844.    8327.     161. o

  12  12  22   12631.   13740.     198. o

  12  12  24    2683.    2936.     133. o

  12  12  26   10398.   13026.     259. o

  12  12  28     332.    1048.     139. o

  12  12  30     357.     390.     146. <

  12  12  32    4443.    4592.     208. o

  12  12  34     257.     267.     169. <

  13 -12   1    2150.    2260.      71. o

  13 -12   3   11756.   11356.     163. o

  13 -12   5    3169.    2846.      91. o

  13 -12   7      71.     101.      59. <

  13 -12   9     616.     479.      66. o

  13 -12  11    1994.    2109.      73. o

  13 -12  13     260.     111.      69. <

  13 -12  15    8115.    6728.     119. o

  13 -12  17    1448.     410.      77. o

  13 -12  19    1839.    1301.      92. o

  13 -12  21    2648.    1957.     105. o

  13 -12  23     121.     212.      96. <

  13 -12  25   13790.   15279.     250. o

  13 -12  27    3055.    2942.     151. o

  13 -12  29    1618.    2405.     155. o

  13 -12  31    2700.    2078.     176. o

  13 -12  33     785.     764.     171. o

  13 -11   2    3212.    2309.      81. o

  13 -11   4     354.     210.      61. o

  13 -11   6    1470.    1363.      56. o

  13 -11   8    3805.    3924.     105. o

  13 -11  10     522.     347.      63. o

  13 -11  12    6328.    5517.      94. o

  13 -11  14   14534.   13162.     160. o

  13 -11  16    2353.    2123.      83. o

  13 -11  18     331.     323.      84. o

  13 -11  20    6217.    5906.     148. o

  13 -11  22    2124.    1743.      99. o

  13 -11  24    9717.    8943.     208. o

  13 -11  26      51.     351.     137. <

  13 -11  28    7619.    9453.     248. o

  13 -11  30      69.     136.     138. <

  13 -11  32    2626.    2725.     177. o

  13 -11  34    2116.    1995.     185. o

  13 -10   1     964.     952.      63. o

  13 -10   3      26.      61.      59. <

  13 -10   5   10252.   10293.     135. o

  13 -10   7   12631.   12155.     117. o

  13 -10   9    3523.    3539.      82. o

  13 -10  11   14601.   13211.     140. o

  13 -10  13    1935.    2918.      69. o

  13 -10  15    1855.    1564.      74. o

  13 -10  17     146.      81.      75. <

  13 -10  19    1399.     432.      83. o

  13 -10  21     491.     374.      91. o

  13 -10  23       2.      59.      98. <

  13 -10  25       8.     194.     107. <

  13 -10  27    9412.   12588.     230. o

  13 -10  29      22.      61.     128. <

  13 -10  31     786.     596.     155. o

  13 -10  33     164.     276.     162. <

  13 -10  35      81.     323.     173. <

  13  -9   2    4435.    4002.      76. o

  13  -9   4      21.      98.      55. <

  13  -9   6    5958.    6812.     102. o

  13  -9   8   19988.   18524.     157. o

  13  -9  10     315.     666.      60. o

  13  -9  12     184.     102.      61. <

  13  -9  14     660.     210.      64. o

  13  -9  16     254.     249.      66. o

  13  -9  18      98.      16.      74. <

  13  -9  20      17.     151.      82. <

  13  -9  22     137.       0.      92. <

  13  -9  24    3540.    3137.     124. o

  13  -9  26     630.     315.     107. <

  13  -9  28    1051.    1062.     120. o

  13  -9  30    2063.    1704.     162. o

  13  -9  32    2907.    3458.     189. o

  13  -9  34     345.     342.     165. <

  13  -8   1     918.     770.      56. o

  13  -8   3      36.     232.      63. o

  13  -8   5      96.      53.      52. <

  13  -8   7   16906.   16834.     162. o

  13  -8   9    2514.    2655.      78. o

  13  -8  11   10991.   12888.     136. o

  13  -8  13    4020.    3436.      70. o

  13  -8  15     732.     393.      58. o

  13  -8  17    1437.    1222.      77. o

  13  -8  19    4201.    2968.     107. o

  13  -8  21     540.      94.      84. <

  13  -8  23    1932.    1072.     102. o

  13  -8  25     161.     170.     102. <

  13  -8  27    4551.    5504.     149. o

  13  -8  29     469.     462.     133. o

  13  -8  31    2385.    1865.     161. o

  13  -8  33     142.     164.     161. <

  13  -8  35       5.     211.     166. <

  13  -7   2    3230.    3377.      66. o

  13  -7   4    5086.    5766.     118. o

  13  -7   6   26084.   26568.     174. o

  13  -7   8     884.     347.      51. o

  13  -7  10   62512.   62788.     363. o

  13  -7  12      93.     120.      51. <

  13  -7  14   13782.   11846.     134. o

  13  -7  16    1980.    1987.      72. o

  13  -7  18    2730.    2374.      71. o

  13  -7  20     480.     437.      81. o

  13  -7  22      94.     149.      89. <

  13  -7  24    2812.    1960.     113. o

  13  -7  26     354.     353.     108. o

  13  -7  28    1973.    2061.     128. o

  13  -7  30    5043.    4446.     155. o

  13  -7  32    1777.    1119.     153. o

  13  -7  34     289.     632.     167. o

  13  -7  36    1088.    1164.     193. o

  13  -6   1    1780.    1307.      64. o

  13  -6   3    3237.    4447.      55. o

  13  -6   5   12300.   11286.     167. o

  13  -6   7    3850.    3957.      98. o

  13  -6   9    3068.    3627.      73. o

  13  -6  11    2441.    2187.      68. o

  13  -6  13   11937.   11217.     105. o

  13  -6  15      56.      52.      53. <

  13  -6  17    4977.    4940.      97. o

  13  -6  19     391.     197.      73. <

  13  -6  21     110.      24.      76. <

  13  -6  23    4848.    3804.     132. o

  13  -6  25     785.     253.     104. <

  13  -6  27    6893.    7969.     195. o

  13  -6  29    1485.     994.     121. o

  13  -6  31    1114.     948.     137. o

  13  -6  33     178.     109.     144. <

  13  -6  35     382.     683.     171. o

  13  -5   2    3508.    5017.      97. o

  13  -5   4     382.     303.      60. o

  13  -5   6   28805.   30448.     214. o

  13  -5   8    2648.    2141.      76. o

  13  -5  10    9260.    8865.      97. o

  13  -5  12    1768.    1288.      65. o

  13  -5  14     336.     322.      52. o

  13  -5  16     379.     159.      58. <

  13  -5  18     832.    1187.      67. o

  13  -5  20    1798.    1771.      92. o

  13  -5  22     416.      57.      85. <

  13  -5  24    3058.    2976.     119. o

  13  -5  26    5943.    6526.     175. o

  13  -5  28    1720.    1702.     121. o

  13  -5  30   10549.   13353.     248. o

  13  -5  32      26.      40.     145. <

  13  -5  34      84.     203.     150. <

  13  -5  36     794.     704.     185. o

  13  -4   1     647.     776.      39. o

  13  -4   3    9847.    8002.      84. o

  13  -4   5      13.      35.      39. <

  13  -4   7    7176.    8725.     103. o

  13  -4   9   51323.   52864.     373. o

  13  -4  11       1.      38.      45. <

  13  -4  13    8982.    8979.     104. o

  13  -4  15    1609.    1601.      62. o

  13  -4  17    1918.    1467.      74. o

  13  -4  19   13836.   13229.     165. o

  13  -4  21    3323.    3106.     105. o

  13  -4  23    9834.    9009.     181. o

  13  -4  25   16784.   15172.     223. o

  13  -4  27    8629.    9886.     202. o

  13  -4  29   15970.   17343.     255. o

  13  -4  31     465.     633.     142. o

  13  -4  33    4298.    4941.     187. o

  13  -4  35     733.     713.     167. o

  13  -3   2     793.     144.      42. o

  13  -3   4   14730.   12829.     112. o

  13  -3   6     548.     242.      45. o

  13  -3   8    6516.    5527.      54. o

  13  -3  10     258.     157.      43. o

  13  -3  12   14009.   12762.     123. o

  13  -3  14   13259.   13797.     123. o

  13  -3  16    1332.     841.      64. o

  13  -3  18   24220.   26048.     186. o

  13  -3  20   18394.   19600.     216. o

  13  -3  22    1149.     426.      91. o

  13  -3  24    3216.    3070.     117. o

  13  -3  26     501.     399.     103. o

  13  -3  28    9660.   10673.     210. o

  13  -3  30     100.     219.     120. <

  13  -3  32    5550.    4958.     183. o

  13  -3  34     758.     840.     165. o

  13  -3  36    2341.    2378.     188. o

  13  -2   1    5580.    3604.      67. o

  13  -2   3    1382.    1312.      42. o

  13  -2   5   14306.   14032.     129. o

  13  -2   7     841.     691.      59. o

  13  -2   9   15121.   16191.     117. o

  13  -2  11    3847.    3142.      52. o

  13  -2  13    2422.    2482.      51. o

  13  -2  15   52506.   51933.     353. o

  13  -2  17    6476.    7767.     141. o

  13  -2  19   25906.   25570.     249. o

  13  -2  21      22.     177.      87. <

  13  -2  23    1735.    1352.     106. o

  13  -2  25    6453.    6165.     152. o

  13  -2  27     911.    1429.     109. o

  13  -2  29    2919.    2447.     126. o

  13  -2  31      60.      68.     132. <

  13  -2  33     241.     170.     154. <

  13  -2  35    3673.    3012.     192. o

  13  -1   2   31394.   33772.     186. o

  13  -1   4   51615.   55637.     291. o

  13  -1   6    9086.    9290.     117. o

  13  -1   8   25090.   24666.     198. o

  13  -1  10    1819.    1412.      46. o

  13  -1  12    3396.    4035.     100. o

  13  -1  14     662.     483.      56. o

  13  -1  16    1181.    1443.      72. o

  13  -1  18     219.     310.      73. o

  13  -1  20     553.     903.      83. o

  13  -1  22    3436.    3553.     117. o

  13  -1  24   16362.   16180.     200. o

  13  -1  26       5.      59.      92. <

  13  -1  28   23303.   24519.     291. o

  13  -1  30    1396.    1566.     130. o

  13  -1  32    1571.    1296.     153. o

  13  -1  34     301.      83.     157. <

  13  -1  36     281.     480.     171. <

  13   0   1   28687.   24532.     154. o

  13   0   3   18714.   16407.     140. o

  13   0   5   17632.   15825.     110. o

  13   0   7   24591.   26572.     163. o

  13   0   9    9028.    8980.     102. o

  13   0  11   16481.   17567.     154. o

  13   0  13    7723.    7418.     121. o

  13   0  15   13096.   14299.     145. o

  13   0  17    4435.    4993.     111. o

  13   0  19   29742.   28498.     258. o

  13   0  21     182.     412.      85. o

  13   0  23     136.     261.      93. <

  13   0  25     758.     485.      95. o

  13   0  27    8534.    8953.     181. o

  13   0  29       1.     238.     117. <

  13   0  31    3854.    2522.     147. o

  13   0  33     181.     166.     142. <

  13   0  35    2538.    1900.     179. o

  13   0  37     788.      83.     270. <

  13   1   2   42113.   43207.     223. o

  13   1   4   10777.   12083.     100. o

  13   1   6   35013.   32326.     224. o

  13   1   8    4747.    4636.      87. o

  13   1  10   58490.   60239.     421. o

  13   1  12     904.    1009.      56. o

  13   1  14   30086.   31538.     243. o

  13   1  16    1452.     886.      68. o

  13   1  18   57701.   60790.     397. o

  13   1  20     767.     703.      76. o

  13   1  22   11570.   11882.     154. o

  13   1  24    6565.    6622.     169. o

  13   1  26     433.     414.      95. o

  13   1  28    1630.    1002.     116. o

  13   1  30     341.     218.     127. <

  13   1  32    1158.    1331.     148. o

  13   1  34     263.      56.     145. <

  13   1  36     381.     153.     164. <

  13   2   1    5107.    6964.      96. o

  13   2   3     556.     181.      36. o

  13   2   5   28091.   30167.     197. o

  13   2   7    5820.    6355.      81. o

  13   2   9   34216.   35965.     272. o

  13   2  11      65.      69.      51. <

  13   2  13       2.      45.      55. <

  13   2  15    7272.    8101.     117. o

  13   2  17    1429.    1078.      79. o

  13   2  19   17649.   18084.     195. o

  13   2  21    4751.    4714.     142. o

  13   2  23     138.      95.      84. <

  13   2  25    7500.    6597.     156. o

  13   2  27    7259.    6889.     175. o

  13   2  29    1990.    1623.     139. o

  13   2  31    8591.    8361.     253. o

  13   2  33      45.      54.     142. <

  13   2  35     198.     130.     152. <

  13   3   2   12641.    9490.     115. o

  13   3   4     977.     917.      50. o

  13   3   6   13116.   13124.     128. o

  13   3   8    2202.    3128.      57. o

  13   3  10   33927.   31956.     232. o

  13   3  12     344.     189.      51. o

  13   3  14      61.     100.      61. <

  13   3  16     158.      70.      69. <

  13   3  18   12207.   13477.     164. o

  13   3  20    2330.    2125.      96. o

  13   3  22    8054.    7540.     169. o

  13   3  24     264.     182.      92. <

  13   3  26    1827.    1540.     112. o

  13   3  28    1517.     805.     118. o

  13   3  30    1668.    1824.     142. o

  13   3  32      80.     199.     140. <

  13   3  34     141.      33.     148. <

  13   3  36      34.      61.     165. <

  13   4   1     221.     216.      41. o

  13   4   3    2417.    2651.      62. o

  13   4   5   44881.   49154.     244. o

  13   4   7     868.    1112.      46. o

  13   4   9   88375.   95014.     583. o

  13   4  11   15394.   14520.     138. o

  13   4  13    9396.    8259.     130. o

  13   4  15   17674.   16378.     184. o

  13   4  17    6455.    6910.     131. o

  13   4  19     994.    1410.      90. o

  13   4  21    8719.    8388.     160. o

  13   4  23     200.     178.      89. <

  13   4  25   11807.    9923.     195. o

  13   4  27      80.      36.     103. <

  13   4  29    4946.    5871.     194. o

  13   4  31     835.     462.     138. o

  13   4  33    1206.     637.     151. o

  13   4  35    1182.    1377.     171. o

  13   5   2   59361.   57472.     324. o

  13   5   4     274.     180.      43. o

  13   5   6      48.      36.      43. <

  13   5   8   22563.   26886.     189. o

  13   5  10    7574.    9757.     135. o

  13   5  12    2621.    2528.      69. o

  13   5  14      21.      17.      60. <

  13   5  16     104.     103.      67. <

  13   5  18   11076.   11788.     183. o

  13   5  20   11533.   11800.     186. o

  13   5  22    8027.    9092.     182. o

  13   5  24    4256.    4170.     111. o

  13   5  26     500.     312.     108. <

  13   5  28    1542.     829.     126. o

  13   5  30       9.      15.     132. <

  13   5  32     752.     133.     137. <

  13   5  34     344.     180.     156. <

  13   5  36     183.     108.     165. <

  13   6   1   19447.   24378.     138. o

  13   6   3   26939.   26738.     180. o

  13   6   5   13441.   12948.     129. o

  13   6   7    3079.    2688.      75. o

  13   6   9   20662.   21658.     181. o

  13   6  11   11376.   10336.     126. o

  13   6  13    2056.    1643.      75. o

  13   6  15      26.     131.      68. <

  13   6  17   19101.   19664.     185. o

  13   6  19    1408.    1722.      96. o

  13   6  21    4521.    5499.     126. o

  13   6  23   15454.   16052.     220. o

  13   6  25   15930.   17088.     252. o

  13   6  27    1479.    1956.     125. o

  13   6  29    3956.    4807.     184. o

  13   6  31      56.      47.     133. <

  13   6  33       8.      10.     151. <

  13   6  35     372.     102.     160. <

  13   7   2     845.     503.      46. o

  13   7   4     467.     576.      46. o

  13   7   6     409.     548.      46. o

  13   7   8    9952.   10364.     105. o

  13   7  10   55548.   58708.     348. o

  13   7  12   22543.   22711.     173. o

  13   7  14    1838.    1811.      75. o

  13   7  16    3372.    3676.     110. o

  13   7  18    3831.    3738.     117. o

  13   7  20    4741.    4999.     117. o

  13   7  22     343.     764.     104. o

  13   7  24    9367.   10990.     210. o

  13   7  26    3753.    3411.     137. o

  13   7  28   11533.   11108.     249. o

  13   7  30    5986.    6301.     197. o

  13   7  32    3371.    1980.     170. o

  13   7  34     370.     242.     159. <

  13   7  36     443.     300.     169. <

  13   8   1   82104.   82823.     444. o

  13   8   3   31728.   29822.     223. o

  13   8   5   31001.   32539.     225. o

  13   8   7    3588.    3421.      64. o

  13   8   9    5963.    6260.     106. o

  13   8  11   16420.   14724.     133. o

  13   8  13    9179.    7728.     122. o

  13   8  15   13144.   14738.     158. o

  13   8  17   10950.   10546.     167. o

  13   8  19   65527.   71440.     494. o

  13   8  21   27424.   28316.     287. o

  13   8  23   23596.   24087.     268. o

  13   8  25     121.     191.     104. <

  13   8  27     191.     278.     122. <

  13   8  29    4378.    3954.     162. o

  13   8  31     314.      99.     139. <

  13   8  33    5380.    4946.     218. o

  13   8  35     667.     592.     170. o

  13   9   2   82095.   86147.     468. o

  13   9   4     874.     202.      55. o

  13   9   6   69567.   76560.     451. o

  13   9   8    2661.    2024.      59. o

  13   9  10   40096.   38719.     287. o

  13   9  12     101.      86.      56. <

  13   9  14   11584.   11405.     131. o

  13   9  16     158.     468.      77. o

  13   9  18   25333.   27605.     247. o

  13   9  20     131.     344.     152. <

  13   9  22   14359.   17005.     232. o

  13   9  24    1139.    1104.     114. o

  13   9  26    7955.    9728.     237. o

  13   9  28   12304.   12929.     263. o

  13   9  30    2443.    2683.     164. o

  13   9  32     384.     239.     153. <

  13   9  34     167.     200.     167. <

  13  10   1      25.      78.      46. <

  13  10   3      65.     146.      51. <

  13  10   5      81.     177.      50. o

  13  10   7      10.      62.      56. <

  13  10   9   22284.   23111.     189. o

  13  10  11    3118.    3605.     106. o

  13  10  13    8668.    8682.     131. o

  13  10  15      23.      88.      69. <

  13  10  17     756.     829.      75. o

  13  10  19    1340.    1909.     101. o

  13  10  21     268.     858.     100. o

  13  10  23    6209.    7418.     187. o

  13  10  25    1330.    1897.     124. o

  13  10  27    3506.    3176.     143. o

  13  10  29   19373.   21220.     328. o

  13  10  31     173.     192.     153. <

  13  10  33     546.     681.     171. o

  13  10  35      13.      69.     166. <

  13  11   2   82684.   83684.     505. o

  13  11   4     790.     602.      57. o

  13  11   6   43728.   43597.     334. o

  13  11   8     157.      79.      57. <

  13  11  10    7846.    7034.     121. o

  13  11  12       1.      56.      60. <

  13  11  14    6443.    5054.      92. o

  13  11  16     681.     292.      74. o

  13  11  18   11490.   11118.     156. o

  13  11  20    1729.    1878.      95. o

  13  11  22   19530.   21527.     260. o

  13  11  24     379.     556.     115. o

  13  11  26    2863.    2361.     136. o

  13  11  28     144.     323.     129. <

  13  11  30      11.     198.     142. <

  13  11  32     280.     201.     158. <

  13  11  34      43.      37.     167. <

  13  12   1   20703.   18828.     147. o

  13  12   3   19266.   21983.     213. o

  13  12   5    8956.    7767.     104. o

  13  12   7   18449.   19618.     181. o

  13  12   9   60138.   58136.     406. o

  13  12  11    9839.   10676.     141. o

  13  12  13   17463.   17228.     187. o

  13  12  15    7207.    6143.     126. o

  13  12  17    2856.    2802.      88. o

  13  12  19    9607.    7302.     158. o

  13  12  21    7504.    6320.     137. o

  13  12  23    1669.    1835.     116. o

  13  12  25    3321.    3688.     139. o

  13  12  27      19.      46.     136. <

  13  12  29    7260.    6824.     210. o

  13  12  31    1535.     937.     159. o

  13  12  33     215.     461.     164. <

  13  13   2     836.     794.      67. o

  13  13   4    1366.    1175.      64. o

  13  13   6     134.     292.      57. o

  13  13   8     462.     535.      61. o

  13  13  10     467.     421.      71. o

  13  13  12     612.     365.      69. o

  13  13  14      72.      61.      73. <

  13  13  16     447.     686.      79. o

  13  13  18     164.      38.      85. <

  13  13  20       6.      15.      87. <

  13  13  22      25.      51.      97. <

  13  13  24    1099.    1244.     122. o

  13  13  26     864.     921.     130. o

  13  13  28     677.     676.     141. o

  13  13  30      86.     149.     136. <

  13  13  32       8.      31.     163. <

  14 -13   1    2913.    3450.     128. o

  14 -13   3   46918.   47372.     363. o

  14 -13   5    1323.     595.      75. o

  14 -13   7   22957.   21740.     220. o

  14 -13   9   37782.   36657.     303. o

  14 -13  11    3060.    3906.     101. o

  14 -13  13   28722.   29414.     256. o

  14 -13  15     201.     218.      76. <

  14 -13  17   14912.   14229.     204. o

  14 -13  19      53.      47.      87. <

  14 -13  21     650.     159.      92. <

  14 -13  23     937.     562.     113. o

  14 -13  25    1425.     746.     124. o

  14 -13  27    4154.    3977.     182. o

  14 -13  29    7265.    7529.     252. o

  14 -13  31       9.     134.     144. <

  14 -13  33    4297.    4134.     225. o

  14 -12   0    4400.    5634.     193. o

  14 -12   2   11130.   11519.     154. o

  14 -12   4    1750.    1258.      76. o

  14 -12   6     114.     221.      62. o

  14 -12   8      10.     190.      68. <

  14 -12  10    3345.    2863.      80. o

  14 -12  12    2601.    2696.      84. o

  14 -12  14     302.      75.      72. <

  14 -12  16    4611.    3897.      97. o

  14 -12  18    3746.    3240.     109. o

  14 -12  20     243.     150.      87. <

  14 -12  22     397.     517.      96. o

  14 -12  24     196.     505.     112. o

  14 -12  26    1270.    1541.     130. o

  14 -12  28     218.     464.     141. o

  14 -12  30     953.    1301.     154. o

  14 -12  32    3475.    4120.     222. o

  14 -11   1      62.      82.      67. <

  14 -11   3   12366.   13203.     167. o

  14 -11   5    3591.    3167.      95. o

  14 -11   7   13882.   15429.     159. o

  14 -11   9   14778.   13480.     143. o

  14 -11  11     103.     159.      62. <

  14 -11  13    6152.    5910.     124. o

  14 -11  15     390.     105.      74. <

  14 -11  17     585.     530.      85. o

  14 -11  19     161.      59.      88. <

  14 -11  21     746.     576.      90. o

  14 -11  23    2140.    1207.     118. o

  14 -11  25   10066.   11279.     220. o

  14 -11  27      42.     115.     130. <

  14 -11  29    6350.    5180.     189. o

  14 -11  31     501.     755.     152. o

  14 -11  33      41.      79.     167. <

  14 -10   0   93632.   89471.     899. o

  14 -10   2    6016.    5708.     120. o

  14 -10   4   10820.   11559.     157. o

  14 -10   6      47.      68.      60. <

  14 -10   8    4128.    4322.     107. o

  14 -10  10   10172.   10304.     127. o

  14 -10  12    6216.    5559.     125. o

  14 -10  14    2417.    1872.      76. o

  14 -10  16   27586.   25614.     238. o

  14 -10  18     353.     352.      85. o

  14 -10  20   11127.    9781.     182. o

  14 -10  22     917.     809.     100. o

  14 -10  24    2502.    2739.     127. o

  14 -10  26    3316.    3032.     140. o

  14 -10  28     519.     292.     132. <

  14 -10  30     980.     731.     144. o

  14 -10  32    2532.    2915.     184. o

  14 -10  34    2112.    2850.     195. o

  14  -9   1   14731.   13200.     137. o

  14  -9   3    4717.    3400.      79. o

  14  -9   5    4309.    2606.      78. o

  14  -9   7      24.      51.      56. <

  14  -9   9    3157.    1640.      61. o

  14  -9  11   14757.   13148.     146. o

  14  -9  13    6955.    6805.     122. o

  14  -9  15     633.      89.      70. <

  14  -9  17   18531.   16663.     180. o

  14  -9  19     415.     517.      83. o

  14  -9  21     394.     157.      85. <

  14  -9  23    1674.    1019.     113. o

  14  -9  25    5226.    5747.     173. o

  14  -9  27      66.      95.     114. <

  14  -9  29     451.      93.     119. <

  14  -9  31     425.     132.     146. <

  14  -9  33    2481.    2106.     177. o

  14  -8   0   25012.   20634.     207. o

  14  -8   2     281.     281.      57. o

  14  -8   4     115.       9.      54. <

  14  -8   6    7752.    7199.     101. o

  14  -8   8     174.     228.      56. o

  14  -8  10     934.     465.      56. o

  14  -8  12    7501.    7554.     117. o

  14  -8  14   14532.   13761.     143. o

  14  -8  16   13966.   13338.     153. o

  14  -8  18    3732.    2729.      98. o

  14  -8  20    5694.    4635.     122. o

  14  -8  22     622.     285.      95. <

  14  -8  24     276.     226.     102. <

  14  -8  26   10803.   10717.     218. o

  14  -8  28     257.     609.     116. o

  14  -8  30      72.      99.     133. <

  14  -8  32    1352.     684.     150. o

  14  -8  34    1839.    1468.     182. o

  14  -7   1    8506.    7799.     116. o

  14  -7   3    3465.    2240.      79. o

  14  -7   5      92.       7.      50. <

  14  -7   7     940.     840.      54. o

  14  -7   9    1544.     950.      56. o

  14  -7  11    1140.    1601.      60. o

  14  -7  13    8866.    8616.     119. o

  14  -7  15   13983.   15483.     142. o

  14  -7  17   18698.   17813.     168. o

  14  -7  19    3220.    3102.      97. o

  14  -7  21     622.     311.      90. o

  14  -7  23     593.     391.     101. o

  14  -7  25     269.     311.     107. <

  14  -7  27    1849.    2064.     125. o

  14  -7  29      95.      14.     115. <

  14  -7  31     657.     355.     135. <

  14  -7  33    5719.    6584.     219. o

  14  -7  35    4071.    4971.     223. o

  14  -6   0   16061.   13700.     202. o

  14  -6   2    5393.    3568.      54. o

  14  -6   4     185.      75.      51. <

  14  -6   6   57053.   57851.     337. o

  14  -6   8   11382.    9527.     112. o

  14  -6  10     689.     455.      47. o

  14  -6  12   10214.    9297.     117. o

  14  -6  14   23722.   21915.     150. o

  14  -6  16     512.     630.      59. o

  14  -6  18       2.      27.      72. <

  14  -6  20    2573.    2017.      93. o

  14  -6  22   15003.   13808.     196. o

  14  -6  24     248.      60.     101. <

  14  -6  26    3887.    2877.     122. o

  14  -6  28      63.     126.     112. <

  14  -6  30     189.     237.     129. <

  14  -6  32     360.     191.     142. <

  14  -6  34    6354.    6456.     225. o

  14  -5   1   59080.   58666.     436. o

  14  -5   3   16492.   14456.     134. o

  14  -5   5   34331.   34024.     270. o

  14  -5   7   10055.    8442.     108. o

  14  -5   9    1468.    1434.      63. o

  14  -5  11    4974.    4397.      84. o

  14  -5  13   19895.   21727.     153. o

  14  -5  15   27930.   31844.     233. o

  14  -5  17   38167.   35796.     228. o

  14  -5  19    9994.   10481.     162. o

  14  -5  21    2692.    2863.     111. o

  14  -5  23     117.      18.      90. <

  14  -5  25     387.     109.     102. <

  14  -5  27     577.    1388.     119. o

  14  -5  29    2246.    2133.     135. o

  14  -5  31    3433.    3093.     157. o

  14  -5  33    2017.    1438.     164. o

  14  -5  35     918.     772.     188. o

  14  -4   0     880.     252.      71. o

  14  -4   2     327.     191.      44. o

  14  -4   4    1910.    2110.      84. o

  14  -4   6     578.     515.      45. o

  14  -4   8   34382.   33940.     199. o

  14  -4  10    7322.    7281.      97. o

  14  -4  12   26105.   26514.     253. o

  14  -4  14    4275.    5010.      78. o

  14  -4  16    9660.   12122.     145. o

  14  -4  18    2232.    2534.      77. o

  14  -4  20     157.     176.      83. <

  14  -4  22   11786.   12366.     189. o

  14  -4  24     203.     143.      93. <

  14  -4  26     709.     230.     110. <

  14  -4  28    3130.    2790.     126. o

  14  -4  30     838.    1287.     125. o

  14  -4  32    3542.    3355.     178. o

  14  -4  34     573.     255.     159. <

  14  -4  36     180.     384.     170. <

  14  -3   1   34155.   37574.     233. o

  14  -3   3   72549.   71657.     397. o

  14  -3   5    1284.    1826.      51. o

  14  -3   7    5343.    4452.     103. o

  14  -3   9      98.      25.      43. <

  14  -3  11   11546.    9995.      99. o

  14  -3  13    9669.   10595.     121. o

  14  -3  15    5069.    6775.     114. o

  14  -3  17   20125.   19601.     187. o

  14  -3  19    1664.    1732.      92. o

  14  -3  21    1638.    1564.      97. o

  14  -3  23     480.     266.      91. <

  14  -3  25     966.     678.     107. o

  14  -3  27    3029.    2914.     134. o

  14  -3  29       4.     185.     115. <

  14  -3  31     239.     194.     132. <

  14  -3  33    3006.    3301.     186. o

  14  -3  35     111.      24.     160. <

  14  -2   0   56163.   56011.     487. o

  14  -2   2     862.     706.      48. o

  14  -2   4  105981.  117870.     584. o

  14  -2   6   19160.   19880.     169. o

  14  -2   8   15795.   16320.     150. o

  14  -2  10   14298.   13127.     139. o

  14  -2  12   51948.   53683.     347. o

  14  -2  14   79904.   79427.     527. o

  14  -2  16   47589.   48825.     322. o

  14  -2  18    2876.    2193.      88. o

  14  -2  20    4724.    4117.     111. o

  14  -2  22   15428.   18082.     234. o

  14  -2  24    7736.    7023.     185. o

  14  -2  26     642.     530.     105. o

  14  -2  28    1184.    1485.     120. o

  14  -2  30    5400.    7501.     228. o

  14  -2  32    2704.    2047.     168. o

  14  -2  34    9139.   10535.     302. o

  14  -2  36     765.     437.     169. <

  14  -1   1   21840.   23594.     191. o

  14  -1   3   45814.   51056.     354. o

  14  -1   5     136.     145.      44. o

  14  -1   7   16159.   18401.     136. o

  14  -1   9   40883.   41070.     263. o

  14  -1  11   13283.   15998.     137. o

  14  -1  13   10112.   12983.     138. o

  14  -1  15   25072.   26059.     201. o

  14  -1  17    2176.    2450.      74. o

  14  -1  19     556.     438.      79. o

  14  -1  21    1679.    1442.      92. o

  14  -1  23    1777.    1629.     112. o

  14  -1  25     723.     174.      96. <

  14  -1  27    1680.    1595.     116. o

  14  -1  29    6871.    9832.     238. o

  14  -1  31      67.     224.     142. <

  14  -1  33    1369.    1849.     170. o

  14  -1  35    3609.    4287.     202. o

  14   0   0   23484.   20761.     257. o

  14   0   2   20006.   19662.     173. o

  14   0   4   53975.   55681.     332. o

  14   0   6   31326.   29199.     180. o

  14   0   8     998.    1103.      48. o

  14   0  10    1070.    1035.      54. o

  14   0  12    2390.    2185.      72. o

  14   0  14   55793.   52640.     377. o

  14   0  16   43811.   43501.     295. o

  14   0  18    2272.    1615.      80. o

  14   0  20   17670.   17261.     182. o

  14   0  22   14774.   18792.     222. o

  14   0  24    3722.    4266.     114. o

  14   0  26      27.       9.      91. <

  14   0  28     594.     551.     107. o

  14   0  30     861.    1207.     132. o

  14   0  32     616.     129.     144. <

  14   0  34     129.     150.     156. <

  14   0  36    3005.    2949.     192. o

  14   1   1    3004.    3011.      75. o

  14   1   3  108676.  116603.     681. o

  14   1   5     637.     499.      43. o

  14   1   7   24606.   25812.     170. o

  14   1   9   19413.   18687.     151. o

  14   1  11   12404.   13704.     148. o

  14   1  13   91271.   94728.     548. o

  14   1  15     231.     309.      65. o

  14   1  17    9753.    9862.     142. o

  14   1  19    3116.    2990.      94. o

  14   1  21      38.      64.      78. <

  14   1  23   16057.   15019.     213. o

  14   1  25     268.      87.      91. <

  14   1  27     853.     347.     105. o

  14   1  29    1293.    1133.     130. o

  14   1  31     217.     373.     138. <

  14   1  33    3012.    2894.     175. o

  14   1  35     227.     171.     160. <

  14   2   0      21.      74.      60. <

  14   2   2     647.     634.      44. o

  14   2   4    5384.    5330.      76. o

  14   2   6    3569.    2776.      74. o

  14   2   8    2266.    2649.      60. o

  14   2  10    1960.    2551.      63. o

  14   2  12    6624.    6217.     130. o

  14   2  14    1534.    1891.      72. o

  14   2  16    7436.    6759.     132. o

  14   2  18   14083.   17176.     202. o

  14   2  20     597.     657.      86. o

  14   2  22    7748.    7627.     179. o

  14   2  24     660.      87.      91. <

  14   2  26     159.     167.     100. <

  14   2  28     172.      36.     115. <

  14   2  30    4122.    6187.     204. o

  14   2  32       0.       9.     140. <

  14   2  34    2633.    2695.     175. o

  14   2  36     214.     123.     164. <

  14   3   1   10708.   10937.      98. o

  14   3   3   18730.   20557.     148. o

  14   3   5    1658.    1471.      54. o

  14   3   7   25831.   23275.     156. o

  14   3   9   13970.   12843.     150. o

  14   3  11   18338.   16424.     170. o

  14   3  13   37178.   41933.     308. o

  14   3  15    6300.    7518.     134. o

  14   3  17   14180.   12930.     188. o

  14   3  19   59994.   61708.     491. o

  14   3  21     951.     680.      92. o

  14   3  23   19279.   19105.     231. o

  14   3  25      51.      69.      95. <

  14   3  27     273.     117.     113. <

  14   3  29    2159.    1303.     139. o

  14   3  31      49.     151.     133. <

  14   3  33      22.      20.     146. <

  14   3  35    3232.    3369.     190. o

  14   4   0   26162.   27049.     334. o

  14   4   2    2815.    2403.      70. o

  14   4   4   21122.   20514.     158. o

  14   4   6     105.     248.      45. o

  14   4   8   15912.   17459.     144. o

  14   4  10    8780.   10246.     122. o

  14   4  12   42916.   49827.     326. o

  14   4  14     472.     430.      62. o

  14   4  16    1078.     519.      73. o

  14   4  18     618.     881.      89. o

  14   4  20   14414.   15988.     206. o

  14   4  22     416.     350.      89. o

  14   4  24    4883.    4197.     127. o

  14   4  26     785.     482.     109. o

  14   4  28    1620.     850.     132. o

  14   4  30    3176.    3829.     163. o

  14   4  32    1529.     830.     146. o

  14   4  34    3429.    4211.     186. o

  14   4  36     365.     292.     172. <

  14   5   1   17880.   19012.     171. o

  14   5   3    7857.    7661.      89. o

  14   5   5      13.      39.      50. <

  14   5   7    1028.     332.      44. o

  14   5   9    5856.    4931.     112. o

  14   5  11      76.     751.      67. o

  14   5  13      18.      75.      58. <

  14   5  15    5410.    5015.     125. o

  14   5  17    6611.    5617.     112. o

  14   5  19    4983.    4329.     108. o

  14   5  21     233.     197.      92. <

  14   5  23    1241.     829.      93. o

  14   5  25     906.     695.     110. o

  14   5  27    3880.    2948.     134. o

  14   5  29    3612.    2360.     155. o

  14   5  31     300.      31.     134. <

  14   5  33       6.      47.     147. <

  14   5  35    1046.    1127.     177. o

  14   6   0  185769.  194528.    1649. o

  14   6   2   26523.   24371.     140. o

  14   6   4   52279.   49002.     304. o

  14   6   6   21189.   18666.     140. o

  14   6   8   20196.   21624.     157. o

  14   6  10     578.     677.      60. o

  14   6  12   21584.   20778.     178. o

  14   6  14   26688.   26065.     192. o

  14   6  16   42566.   44715.     357. o

  14   6  18    5474.    4764.     125. o

  14   6  20    2084.    1956.      99. o

  14   6  22   16392.   18608.     215. o

  14   6  24   10958.    9990.     194. o

  14   6  26    2787.    2518.     125. o

  14   6  28     259.     238.     116. <

  14   6  30      98.      72.     132. <

  14   6  32    2110.    1980.     159. o

  14   6  34    2495.    2380.     185. o

  14   7   1   21318.   22602.     177. o

  14   7   3    5825.    6018.     101. o

  14   7   5   15310.   15364.     152. o

  14   7   7     359.     149.      48. o

  14   7   9   12835.   13463.     139. o

  14   7  11   29827.   30326.     230. o

  14   7  13    3918.    4677.     115. o

  14   7  15   13056.   14056.     180. o

  14   7  17      19.      94.      83. <

  14   7  19    8812.    9459.     165. o

  14   7  21    7242.    8529.     173. o

  14   7  23    2688.    2936.     123. o

  14   7  25   12166.   13057.     226. o

  14   7  27    2151.    1825.     131. o

  14   7  29    1530.     910.     130. o

  14   7  31    2290.    1909.     155. o

  14   7  33      96.     121.     155. <

  14   7  35     108.     314.     168. <

  14   8   0  110680.   99704.     856. o

  14   8   2     606.     837.      56. o

  14   8   4  103744.  103179.     560. o

  14   8   6      63.      83.      50. <

  14   8   8    1913.    1687.      65. o

  14   8  10     215.     342.      55. o

  14   8  12    7716.    7585.     113. o

  14   8  14    4724.    5069.     128. o

  14   8  16   59832.   65958.     502. o

  14   8  18     725.     878.      91. o

  14   8  20   53467.   61893.     464. o

  14   8  22      25.      69.      88. <

  14   8  24     879.     497.     110. o

  14   8  26    1741.    1378.     127. o

  14   8  28     981.     797.     130. o

  14   8  30     793.     877.     136. o

  14   8  32      19.     106.     152. <

  14   8  34    1159.     819.     171. o

  14   9   1   38523.   39888.     256. o

  14   9   3   14447.   15881.     160. o

  14   9   5   99149.  103372.     525. o

  14   9   7   12018.   14039.     137. o

  14   9   9    3693.    4046.     104. o

  14   9  11   26735.   28430.     227. o

  14   9  13     702.     445.      63. o

  14   9  15   59548.   61230.     388. o

  14   9  17   21128.   22180.     240. o

  14   9  19    1899.    2250.     121. o

  14   9  21   22646.   26129.     244. o

  14   9  23    1314.    1348.     112. o

  14   9  25   18377.   18236.     276. o

  14   9  27     849.     686.     128. o

  14   9  29      78.     170.     134. <

  14   9  31    1926.    1698.     157. o

  14   9  33     461.     354.     164. <

  14  10   0    5345.    4281.     115. o

  14  10   2    1574.    1499.      59. o

  14  10   4    8699.    9277.     116. o

  14  10   6     621.     432.      54. o

  14  10   8   35312.   37917.     245. o

  14  10  10    1774.    1345.      74. o

  14  10  12    2833.    3347.      74. o

  14  10  14      23.     106.      65. <

  14  10  16    3967.    2566.     103. o

  14  10  18    7081.    6621.     160. o

  14  10  20    8920.   11265.     177. o

  14  10  22    3849.    2845.     122. o

  14  10  24      77.     117.     104. <

  14  10  26    4241.    4745.     150. o

  14  10  28    6228.    6359.     185. o

  14  10  30    1761.    2448.     162. o

  14  10  32    1057.     917.     166. o

  14  10  34    2877.    3088.     199. o

  14  11   1   25085.   25728.     198. o

  14  11   3   17477.   18301.     180. o

  14  11   5    6148.    5702.      90. o

  14  11   7    1438.    1264.      59. o

  14  11   9    1530.    1340.      63. o

  14  11  11    6968.    8005.     126. o

  14  11  13    3519.    3077.      82. o

  14  11  15    5342.    5220.     122. o

  14  11  17    1033.     910.      82. o

  14  11  19   18506.   17290.     223. o

  14  11  21    8839.    9670.     208. o

  14  11  23    6862.    6958.     191. o

  14  11  25      42.     132.     114. <

  14  11  27    1041.     913.     130. o

  14  11  29    1277.    1556.     150. o

  14  11  31     614.     519.     157. o

  14  11  33    1574.    1507.     174. o

  14  12   0    5905.    7340.     180. o

  14  12   2   12134.   12103.     148. o

  14  12   4   17977.   17432.     174. o

  14  12   6    4458.    4040.     109. o

  14  12   8   27992.   29801.     208. o

  14  12  10      42.      47.      65. <

  14  12  12   13141.   12957.     172. o

  14  12  14    2580.    2299.      96. o

  14  12  16      66.     263.      77. o

  14  12  18       9.      51.      85. <

  14  12  20    7110.    5244.     134. o

  14  12  22     192.      57.     101. <

  14  12  24    8200.    8931.     218. o

  14  12  26     249.     160.     130. <

  14  12  28    8509.   10277.     258. o

  14  12  30    1571.    2542.     164. o

  14  12  32     326.     677.     154. o

  14  13   1   43500.   44906.     327. o

  14  13   3    2291.    1855.      75. o

  14  13   5     372.      93.      60. <

  14  13   7    4462.    4633.      98. o

  14  13   9     580.     346.      64. o

  14  13  11    6188.    6039.     139. o

  14  13  13    2343.    1505.      83. o

  14  13  15    6768.    5038.     138. o

  14  13  17     697.     471.      85. o

  14  13  19    1553.    1125.      94. o

  14  13  21     477.     171.      93. <

  14  13  23     926.     446.     114. o

  14  13  25      68.      62.     121. <

  14  13  27     178.     415.     138. o

  14  13  29    2220.    2719.     156. o

  14  13  31    5089.    5299.     207. o

  14  13  33     516.     744.     178. o

  14  14   0   16819.   19497.     304. o

  14  14   2     936.     964.      79. o

  14  14   4    6650.    5185.     148. o

  14  14   6    1161.     983.      75. o

  14  14   8   19764.   21070.     169. o

  14  14  10     493.     304.      75. o

  14  14  12   12235.   12596.     164. o

  14  14  14     363.     544.      83. o

  14  14  16     274.      95.      85. <

  14  14  18    4680.    3238.     115. o

  14  14  20    5353.    4163.     144. o

  14  14  22     492.     316.     105. <

  14  14  24    5169.    5144.     165. o

  14  14  26     708.     434.     132. o

  14  14  28    6884.    8808.     248. o

  14  14  30     386.     263.     148. <

  14  14  32     313.     306.     166. <

  15 -14   1     392.     814.      91. o

  15 -14   3     251.     409.      78. o

  15 -14   5    3909.    4776.     101. o

  15 -14   7    7818.    6703.     147. o

  15 -14   9     956.     632.      83. o

  15 -14  11      47.     203.      80. <

  15 -14  13    1515.     923.      89. o

  15 -14  15    4880.    3936.     115. o

  15 -14  17    2522.    2539.     104. o

  15 -14  19       0.      46.      94. <

  15 -14  21     923.     593.      96. o

  15 -14  23    2608.    1615.     135. o

  15 -14  25    2567.    3075.     153. o

  15 -14  27     700.     464.     155. <

  15 -14  29    1568.    1637.     172. o

  15 -14  31     458.     436.     157. <

  15 -13   2     633.     549.      85. o

  15 -13   4    8305.    8232.     170. o

  15 -13   6   23959.   24149.     227. o

  15 -13   8      10.     227.      73. o

  15 -13  10   12652.   11489.     165. o

  15 -13  12   12479.   13982.     178. o

  15 -13  14    1878.    2218.      93. o

  15 -13  16    8707.    8784.     164. o

  15 -13  18     417.      43.      87. <

  15 -13  20     562.     318.      95. o

  15 -13  22     467.      35.     105. <

  15 -13  24     664.     513.     124. o

  15 -13  26    4370.    3340.     151. o

  15 -13  28    1265.    1439.     162. o

  15 -13  30     227.     219.     147. <

  15 -13  32    4863.    5373.     240. o

  15 -12   1    9230.    8829.     143. o

  15 -12   3    1668.    1197.      82. o

  15 -12   5     815.     876.      76. o

  15 -12   7    5064.    5031.     100. o

  15 -12   9    5087.    5110.     116. o

  15 -12  11   19476.   18310.     189. o

  15 -12  13     603.     298.      79. o

  15 -12  15    4027.    3644.     117. o

  15 -12  17    3068.    2129.      96. o

  15 -12  19    3218.    1730.     107. o

  15 -12  21    5958.    4779.     138. o

  15 -12  23    2626.    1884.     119. o

  15 -12  25    2123.    2750.     138. o

  15 -12  27    2917.    3494.     152. o

  15 -12  29     551.     430.     143. o

  15 -12  31    5766.    5362.     190. o

  15 -12  33      21.     156.     183. <

  15 -11   2    1447.     791.      77. o

  15 -11   4    4080.    3480.      88. o

  15 -11   6     209.     239.      74. o

  15 -11   8    7383.    6803.     128. o

  15 -11  10   11716.   11103.     142. o

  15 -11  12     752.     512.      75. o

  15 -11  14    2752.    1838.      86. o

  15 -11  16    3227.    2407.      96. o

  15 -11  18     139.      58.      91. <

  15 -11  20     711.     173.      87. <

  15 -11  22     869.     325.     104. o

  15 -11  24    4306.    3461.     138. o

  15 -11  26      22.     151.     122. <

  15 -11  28     901.     650.     148. o

  15 -11  30     351.     133.     138. <

  15 -11  32    1178.    1875.     179. o

  15 -10   1   12794.   13026.     175. o

  15 -10   3     134.     177.      68. <

  15 -10   5     418.     341.      62. o

  15 -10   7    2501.    1848.      84. o

  15 -10   9    2003.    1287.      71. o

  15 -10  11      15.      94.      67. <

  15 -10  13     510.     518.      78. o

  15 -10  15    8354.    8424.     157. o

  15 -10  17    1423.     479.      89. o

  15 -10  19    6762.    5069.     119. o

  15 -10  21      20.      16.      87. <

  15 -10  23     236.     240.     108. <

  15 -10  25       9.     244.     113. <

  15 -10  27    1282.     923.     124. o

  15 -10  29     224.      43.     140. <

  15 -10  31    1642.    1214.     164. o

  15 -10  33      52.      39.     162. <

  15  -9   2    5674.    4904.     124. o

  15  -9   4    3272.    2242.      71. o

  15  -9   6    1712.    1416.      75. o

  15  -9   8    1146.    1108.      67. o

  15  -9  10    7270.    6088.      90. o

  15  -9  12      85.      22.      64. <

  15  -9  14    5348.    4884.     114. o

  15  -9  16    4428.    3176.      98. o

  15  -9  18    2350.    1863.     109. o

  15  -9  20    2079.    2030.      97. o

  15  -9  22     849.     531.     104. o

  15  -9  24     264.     189.     105. <

  15  -9  26    3736.    3157.     143. o

  15  -9  28     200.     269.     124. <

  15  -9  30      10.      36.     136. <

  15  -9  32     588.     290.     153. <

  15  -9  34     159.     347.     168. <

  15  -8   1    3677.    3561.     117. o

  15  -8   3    1102.     351.      68. o

  15  -8   5    4576.    3270.     104. o

  15  -8   7    2394.    1248.      64. o

  15  -8   9     464.     398.      63. o

  15  -8  11    5729.    4554.     113. o

  15  -8  13      19.      42.      60. <

  15  -8  15     371.     244.      67. o

  15  -8  17     532.     668.      85. o

  15  -8  19    3694.    2885.     112. o

  15  -8  21     928.     350.      99. o

  15  -8  23     465.     273.     105. <

  15  -8  25     754.     377.     114. o

  15  -8  27     458.     264.     115. <

  15  -8  29     417.       8.     114. <

  15  -8  31      16.      33.     139. <

  15  -8  33      42.     214.     161. <

  15  -7   2    3936.    4135.      84. o

  15  -7   4     840.     546.      60. o

  15  -7   6     962.     699.      61. o

  15  -7   8    1400.     865.      57. o

  15  -7  10       3.      19.      53. <

  15  -7  12    2210.    2200.      68. o

  15  -7  14    3887.    3423.      81. o

  15  -7  16    2307.    1811.      76. o

  15  -7  18    2357.    2248.      94. o

  15  -7  20    4233.    4312.     114. o

  15  -7  22      14.      15.      98. <

  15  -7  24      83.       7.     104. <

  15  -7  26    1036.     671.     117. o

  15  -7  28      14.      10.     112. <

  15  -7  30     163.       2.     124. <

  15  -7  32    2416.    1639.     174. o

  15  -7  34    3249.    4198.     220. o

  15  -6   1    1076.    1276.      54. o

  15  -6   3    6555.    4616.      93. o

  15  -6   5   26150.   26698.     209. o

  15  -6   7    9172.    9178.     121. o

  15  -6   9     481.     372.      57. o

  15  -6  11    4470.    4507.      98. o

  15  -6  13   20482.   19544.     172. o

  15  -6  15   17089.   15391.     162. o

  15  -6  17    3099.    3272.      88. o

  15  -6  19     629.     409.      84. o

  15  -6  21    2514.    2487.     112. o

  15  -6  23    4737.    3590.     133. o

  15  -6  25     321.      42.     102. <

  15  -6  27      24.      20.     108. <

  15  -6  29      21.      32.     115. <

  15  -6  31     906.     339.     134. <

  15  -6  33    1182.    1560.     170. o

  15  -6  35    1080.    1454.     194. o

  15  -5   2   25276.   24229.     166. o

  15  -5   4   24024.   25069.     201. o

  15  -5   6    5123.    3579.      75. o

  15  -5   8   12072.   10021.     119. o

  15  -5  10     407.     246.      56. o

  15  -5  12    1446.    1263.      62. o

  15  -5  14    4967.    5305.     113. o

  15  -5  16    5343.    4743.      83. o

  15  -5  18    4805.    4183.     123. o

  15  -5  20   11291.    9940.     187. o

  15  -5  22    3576.    2883.     113. o

  15  -5  24    2345.    1437.     111. o

  15  -5  26     635.     303.     108. <

  15  -5  28    2119.    1480.     121. o

  15  -5  30     142.     102.     120. <

  15  -5  32     341.     229.     152. <

  15  -5  34     640.     761.     172. o

  15  -4   1     212.     859.      45. o

  15  -4   3      25.     100.      43. <

  15  -4   5    3365.    3273.      94. o

  15  -4   7   26002.   24700.     170. o

  15  -4   9    3641.    2692.      57. o

  15  -4  11   17359.   16916.     130. o

  15  -4  13      17.      60.      62. <

  15  -4  15    6638.    7668.     122. o

  15  -4  17     786.     818.      71. o

  15  -4  19      36.       9.      86. <

  15  -4  21    3178.    2737.     106. o

  15  -4  23    2114.    1353.     106. o

  15  -4  25     541.     176.     103. <

  15  -4  27   11074.   11256.     220. o

  15  -4  29     182.      85.     114. <

  15  -4  31    8370.    8144.     253. o

  15  -4  33    1652.    2408.     186. o

  15  -4  35     824.     497.     169. <

  15  -3   2   21674.   21198.     171. o

  15  -3   4   11192.   12168.     116. o

  15  -3   6   24320.   26210.     168. o

  15  -3   8    2983.    2538.      62. o

  15  -3  10    6399.    5384.     104. o

  15  -3  12   29348.   30780.     190. o

  15  -3  14    9842.    9387.     133. o

  15  -3  16   22704.   20756.     187. o

  15  -3  18     350.      66.      70. <

  15  -3  20    2181.    2156.     101. o

  15  -3  22    5332.    4175.     144. o

  15  -3  24      63.      49.      96. <

  15  -3  26     306.     124.     105. <

  15  -3  28     340.     212.     111. <

  15  -3  30    5254.    6374.     181. o

  15  -3  32    4995.    6915.     225. o

  15  -3  34     125.     260.     161. <

  15  -2   1    3161.    3835.      73. o

  15  -2   3   30062.   30260.     229. o

  15  -2   5    2688.    2251.      72. o

  15  -2   7    4446.    3657.      68. o

  15  -2   9    1728.    2149.      55. o

  15  -2  11   24094.   24519.     163. o

  15  -2  13    2010.    2416.      66. o

  15  -2  15     912.     980.      76. o

  15  -2  17   20704.   18072.     191. o

  15  -2  19     502.     383.      82. o

  15  -2  21     579.     385.      97. o

  15  -2  23    7118.    7175.     171. o

  15  -2  25      64.      18.      94. <

  15  -2  27    6770.    8950.     205. o

  15  -2  29    4314.    4354.     159. o

  15  -2  31     389.     669.     146. o

  15  -2  33    1553.    2292.     176. o

  15  -2  35     349.     596.     165. o

  15  -1   2    2399.    2426.      50. o

  15  -1   4    3206.    3132.      62. o

  15  -1   6   27818.   31189.     211. o

  15  -1   8    9140.    7829.     104. o

  15  -1  10   41303.   45087.     282. o

  15  -1  12   26590.   26919.     216. o

  15  -1  14    1134.    1977.      82. o

  15  -1  16    5499.    5760.     133. o

  15  -1  18    8023.    7995.     147. o

  15  -1  20    1355.    1604.      94. o

  15  -1  22    3101.    2811.     129. o

  15  -1  24    6694.    6156.     164. o

  15  -1  26    2413.    1650.     109. o

  15  -1  28   10827.   11241.     232. o

  15  -1  30   10955.   14909.     292. o

  15  -1  32    6343.    7326.     264. o

  15  -1  34     970.    1214.     172. o

  15   0   1     732.     426.      48. o

  15   0   3    3927.    3994.      86. o

  15   0   5     166.      75.      47. <

  15   0   7    8994.    9037.     115. o

  15   0   9    3631.    3494.      84. o

  15   0  11   17170.   16657.     185. o

  15   0  13   14664.   13758.     150. o

  15   0  15     277.     557.      68. o

  15   0  17     888.     832.      68. o

  15   0  19    6529.    4944.      99. o

  15   0  21   11466.   11462.     181. o

  15   0  23     184.     199.      95. <

  15   0  25    2628.    3111.     121. o

  15   0  27    1736.    1124.     123. o

  15   0  29    2660.    1844.     145. o

  15   0  31    6901.    8429.     243. o

  15   0  33     195.     182.     159. <

  15   0  35     706.     572.     166. o

  15   1   2      25.      62.      42. <

  15   1   4     880.     632.      42. o

  15   1   6     780.     222.      50. o

  15   1   8     101.      23.      47. <

  15   1  10     765.     371.      58. o

  15   1  12    9871.    9014.     147. o

  15   1  14    8408.    7533.     126. o

  15   1  16    5265.    4916.     115. o

  15   1  18     528.     672.      78. o

  15   1  20    5972.    5298.     147. o

  15   1  22     194.     119.      86. <

  15   1  24     297.     237.     103. <

  15   1  26     474.     267.     108. <

  15   1  28    2290.    1671.     138. o

  15   1  30     251.     373.     137. <

  15   1  32    1653.    1530.     165. o

  15   1  34     323.     117.     159. <

  15   2   1     771.     727.      50. o

  15   2   3      59.      40.      44. <

  15   2   5      21.      21.      44. <

  15   2   7     191.      54.      49. <

  15   2   9    4677.    4866.      89. o

  15   2  11    4540.    4133.      79. o

  15   2  13     422.     356.      69. o

  15   2  15    3013.    2750.      84. o

  15   2  17    2179.    1738.      87. o

  15   2  19    5416.    6366.     142. o

  15   2  21    3531.    2228.     104. o

  15   2  23     742.     804.      95. o

  15   2  25     977.     793.     106. o

  15   2  27    1636.     845.     129. o

  15   2  29      81.     260.     124. <

  15   2  31    5821.    4338.     191. o

  15   2  33    1839.    1486.     162. o

  15   2  35    1214.    1444.     180. o

  15   3   2     179.      52.      45. <

  15   3   4     168.      35.      44. <

  15   3   6    2226.    1243.      59. o

  15   3   8    4558.    4176.      85. o

  15   3  10     474.     476.      61. o

  15   3  12      10.      96.      62. <

  15   3  14    5167.    3835.     108. o

  15   3  16    3423.    3013.      89. o

  15   3  18    2275.    2017.      90. o

  15   3  20   15329.   15495.     187. o

  15   3  22      38.      20.      92. <

  15   3  24      27.      23.      93. <

  15   3  26       7.      21.     101. <

  15   3  28     295.     133.     122. <

  15   3  30     121.     214.     134. <

  15   3  32     125.     106.     144. <

  15   3  34      25.     113.     151. <

  15   4   1    4469.    5333.      93. o

  15   4   3    8444.    7119.     102. o

  15   4   5    2481.    2249.      90. o

  15   4   7     160.      38.      48. <

  15   4   9    1497.    1755.      67. o

  15   4  11    2795.    1503.      71. o

  15   4  13     370.     348.      66. o

  15   4  15   18898.   14219.     184. o

  15   4  17       5.      31.      77. <

  15   4  19   12832.   11969.     184. o

  15   4  21      84.       9.      87. <

  15   4  23     896.    1164.     103. o

  15   4  25    2463.    1930.     119. o

  15   4  27     141.      61.     108. <

  15   4  29     234.     633.     138. o

  15   4  31    1860.    1603.     149. o

  15   4  33      63.      93.     151. <

  15   4  35     705.     668.     171. o

  15   5   2   11328.   11826.     120. o

  15   5   4   10790.   10628.     108. o

  15   5   6     516.     261.      56. o

  15   5   8    3742.    2626.      60. o

  15   5  10   29042.   25847.     205. o

  15   5  12    2777.    2456.      85. o

  15   5  14     432.     505.      72. o

  15   5  16    3714.    2735.      87. o

  15   5  18    4422.    4456.     115. o

  15   5  20    3466.    3147.     104. o

  15   5  22      32.      77.      84. <

  15   5  24      13.      28.      92. <

  15   5  26    1303.     663.     117. o

  15   5  28     737.     389.     123. o

  15   5  30     300.     254.     135. <

  15   5  32    4764.    5729.     189. o

  15   5  34    1896.    2504.     194. o

  15   6   1    3392.    2815.      55. o

  15   6   3   14348.   12753.     132. o

  15   6   5   11352.   10516.     132. o

  15   6   7   27204.   27052.     228. o

  15   6   9     122.     205.      61. o

  15   6  11   10133.   10788.     145. o

  15   6  13   13624.   13489.     156. o

  15   6  15     770.     375.      77. o

  15   6  17      35.      25.      81. <

  15   6  19      20.      82.      84. <

  15   6  21    2741.    2508.     105. o

  15   6  23    1239.    1674.      99. o

  15   6  25    4072.    4620.     142. o

  15   6  27     133.     145.     116. <

  15   6  29      48.      40.     123. <

  15   6  31     430.     548.     145. o

  15   6  33     714.     625.     168. o

  15   6  35     597.     347.     171. <

  15   7   2   24925.   25251.     189. o

  15   7   4     805.     403.      51. o

  15   7   6     695.     471.      52. o

  15   7   8     554.     648.      57. o

  15   7  10    6592.    6407.     111. o

  15   7  12    4392.    4161.      88. o

  15   7  14   13614.   15382.     173. o

  15   7  16    9094.    8652.     158. o

  15   7  18    1621.    1945.      91. o

  15   7  20   13150.   12886.     201. o

  15   7  22    1965.    1430.      95. o

  15   7  24   14821.   16474.     251. o

  15   7  26      44.      46.     107. <

  15   7  28    1695.     843.     127. o

  15   7  30     192.     111.     129. <

  15   7  32    4841.    5807.     229. o

  15   7  34       2.      81.     165. <

  15   8   1    2229.    2698.      92. o

  15   8   3   11589.   10848.     128. o

  15   8   5    3255.    2833.      65. o

  15   8   7       9.       9.      50. <

  15   8   9    3999.    3854.      77. o

  15   8  11   10349.   10328.     144. o

  15   8  13    7232.    6175.     127. o

  15   8  15   32783.   38586.     306. o

  15   8  17    7136.    8313.     164. o

  15   8  19    4186.    3772.     118. o

  15   8  21     111.      78.      91. <

  15   8  23    4885.    3805.     129. o

  15   8  25     785.     716.     114. o

  15   8  27      16.      37.     112. <

  15   8  29    4316.    2687.     156. o

  15   8  31    3066.    3103.     181. o

  15   8  33    4328.    4877.     205. o

  15   9   2    4868.    4869.      90. o

  15   9   4    7619.    8671.     124. o

  15   9   6    2265.    2367.      63. o

  15   9   8    4790.    3673.      79. o

  15   9  10    2912.    2637.      79. o

  15   9  12    1006.    1345.      77. o

  15   9  14    3752.    3466.     107. o

  15   9  16    7889.    8506.     169. o

  15   9  18     355.     546.      92. o

  15   9  20    2211.    1780.     104. o

  15   9  22     125.     161.      96. <

  15   9  24    3838.    3546.     129. o

  15   9  26    1756.    1628.     129. o

  15   9  28    1078.    1368.     126. o

  15   9  30      97.     152.     131. <

  15   9  32      12.     129.     158. <

  15   9  34     164.     292.     171. <

  15  10   1    1823.    1597.      59. o

  15  10   3    3789.    3064.      75. o

  15  10   5     345.     260.      56. o

  15  10   7    1129.     525.      58. o

  15  10   9    3670.    3096.     101. o

  15  10  11   20520.   20822.     209. o

  15  10  13   26278.   25765.     199. o

  15  10  15    4147.    5040.     101. o

  15  10  17    2079.    1845.      97. o

  15  10  19     544.     215.      93. <

  15  10  21    1500.    1111.     106. o

  15  10  23     426.     188.     104. <

  15  10  25   11128.   10423.     238. o

  15  10  27    6222.    6147.     203. o

  15  10  29    4460.    3711.     169. o

  15  10  31    8443.   10172.     275. o

  15  10  33    2417.    2924.     184. o

  15  11   2    2298.    2490.      70. o

  15  11   4     111.     123.      64. <

  15  11   6     904.     679.      64. o

  15  11   8      74.      14.      58. <

  15  11  10    9508.    8399.     148. o

  15  11  12    7006.    6927.     131. o

  15  11  14     419.     211.      73. <

  15  11  16   20933.   19768.     207. o

  15  11  18    2894.    2525.     118. o

  15  11  20    1963.    1741.     105. o

  15  11  22     984.     722.     105. o

  15  11  24    5702.    5316.     154. o

  15  11  26     903.     562.     127. o

  15  11  28    1093.    1046.     143. o

  15  11  30    3787.    4482.     177. o

  15  11  32    4748.    4960.     197. o

  15  12   1   32582.   33384.     229. o

  15  12   3     431.     348.      65. o

  15  12   5    5854.    5901.     127. o

  15  12   7   12484.   13474.     146. o

  15  12   9   10277.    9524.     123. o

  15  12  11     103.     282.      67. o

  15  12  13   13772.   13449.     174. o

  15  12  15    2814.    2199.      89. o

  15  12  17     557.     326.      83. o

  15  12  19     605.     525.      97. o

  15  12  21    1262.    1498.     115. o

  15  12  23      21.      33.     104. <

  15  12  25     398.      37.     116. <

  15  12  27    3598.    3748.     166. o

  15  12  29    5748.    5881.     204. o

  15  12  31     309.     492.     151. o

  15  12  33     690.     932.     178. o

  15  13   2    9287.    7778.     125. o

  15  13   4       0.      60.      70. <

  15  13   6    3109.    2267.      82. o

  15  13   8      73.     135.      73. <

  15  13  10      66.       1.      70. <

  15  13  12   13582.   11764.     163. o

  15  13  14     212.     379.      76. o

  15  13  16    2775.    2019.      88. o

  15  13  18     145.     289.      87. o

  15  13  20     114.     241.      97. <

  15  13  22     540.     151.     104. <

  15  13  24     128.       9.     113. <

  15  13  26      16.      32.     129. <

  15  13  28    4031.    3762.     171. o

  15  13  30     148.     152.     143. <

  15  13  32    2081.    1731.     183. o

  15  14   1   37596.   37575.     269. o

  15  14   3    7997.    8531.     154. o

  15  14   5      67.      36.      76. <

  15  14   7    3801.    3907.      86. o

  15  14   9    5009.    4363.      95. o

  15  14  11    4579.    3716.     120. o

  15  14  13    5911.    5827.     122. o

  15  14  15      78.      55.      83. <

  15  14  17    1847.     533.      94. o

  15  14  19    2050.    1521.     107. o

  15  14  21   10712.    8477.     205. o

  15  14  23       2.      22.     111. <

  15  14  25      18.      10.     129. <

  15  14  27      21.     145.     143. <

  15  14  29    6416.    5315.     204. o

  15  14  31    1574.    1560.     172. o

  15  15   2    1020.     380.      84. o

  15  15   4     129.     140.      85. <

  15  15   6    2148.    1619.      99. o

  15  15   8    1142.     966.      81. o

  15  15  10    9510.    8633.     153. o

  15  15  12   15684.   13995.     191. o

  15  15  14     614.     755.      87. o

  15  15  16    6347.    7554.     157. o

  15  15  18    1993.     815.     101. o

  15  15  20     437.     609.     102. o

  15  15  22     480.     222.     127. <

  15  15  24     136.      21.     132. <

  15  15  26     154.     106.     147. <

  15  15  28    9268.   10121.     290. o

  15  15  30    4074.    3784.     208. o

  16 -15   1     553.     301.      91. o

  16 -15   3      16.      77.      91. <

  16 -15   5    2120.    2486.     101. o

  16 -15   7    1039.     747.     103. o

  16 -15   9      52.     102.      93. <

  16 -15  11     756.     569.      95. o

  16 -15  13       5.      30.      91. <

  16 -15  15    1871.    1413.     107. o

  16 -15  17    5306.    4269.     139. o

  16 -15  19    3164.    2587.     127. o

  16 -15  21    2436.    2495.     148. o

  16 -15  23     504.      61.     141. <

  16 -15  25      62.     188.     149. <

  16 -15  27    1419.    1815.     179. o

  16 -15  29    1460.    1913.     190. o

  16 -14   0   14468.   13508.     259. o

  16 -14   2     289.     195.      86. <

  16 -14   4   12788.   12512.     187. o

  16 -14   6    1815.    1378.      96. o

  16 -14   8   23957.   29040.     279. o

  16 -14  10      18.     107.      88. <

  16 -14  12   11975.   11981.     189. o

  16 -14  14    4267.    4135.     113. o

  16 -14  16   11750.   11028.     191. o

  16 -14  18    3568.    3254.     114. o

  16 -14  20       5.      34.     101. <

  16 -14  22      12.      12.     125. <

  16 -14  24     441.     911.     144. o

  16 -14  26     886.     816.     147. o

  16 -14  28    1421.    1373.     175. o

  16 -14  30     810.     572.     175. o

  16 -13   1   27153.   26264.     285. o

  16 -13   3   14107.   13840.     201. o

  16 -13   5    2931.    1822.      90. o

  16 -13   7    3094.    3045.      95. o

  16 -13   9   11684.   11404.     178. o

  16 -13  11    9757.    9403.     169. o

  16 -13  13    3682.    3141.     103. o

  16 -13  15    1187.     816.      95. o

  16 -13  17    4819.    6137.     159. o

  16 -13  19    3551.    3143.     116. o

  16 -13  21       7.      28.     100. <

  16 -13  23    3460.    3061.     139. o

  16 -13  25      11.      84.     131. <

  16 -13  27    1089.    1243.     154. o

  16 -13  29    2274.    1728.     176. o

  16 -13  31    2361.    3011.     186. o

  16 -12   0   72628.   78751.     797. o

  16 -12   2    4075.    3561.      95. o

  16 -12   4     336.     112.      77. <

  16 -12   6       1.      78.      80. <

  16 -12   8   27324.   27938.     257. o

  16 -12  10     145.     248.      76. o

  16 -12  12   10305.   10712.     164. o

  16 -12  14      39.      20.      77. <

  16 -12  16    4191.    4565.     120. o

  16 -12  18    6293.    4868.     139. o

  16 -12  20   13149.   13737.     216. o

  16 -12  22    4441.    4164.     137. o

  16 -12  24      99.     543.     115. o

  16 -12  26     770.     640.     136. o

  16 -12  28    6370.    8855.     272. o

  16 -12  30      46.      48.     157. <

  16 -12  32      25.     224.     170. <

  16 -11   1   15832.   13686.     211. o

  16 -11   3   13524.   12451.     185. o

  16 -11   5   19064.   18392.     184. o

  16 -11   7   20157.   22461.     228. o

  16 -11   9   68676.   68802.     463. o

  16 -11  11   31421.   33382.     286. o

  16 -11  13   20005.   18366.     209. o

  16 -11  15    2160.    1739.      96. o

  16 -11  17     995.     759.      93. o

  16 -11  19     488.     137.      91. <

  16 -11  21      37.      48.     100. <

  16 -11  23     196.     228.     107. <

  16 -11  25    5464.    5528.     155. o

  16 -11  27    3810.    5373.     165. o

  16 -11  29    6540.    6455.     205. o

  16 -11  31     591.     840.     161. o

  16 -10   0   10288.   12522.     307. o

  16 -10   2    8161.    6598.     140. o

  16 -10   4   13737.   12134.     162. o

  16 -10   6      21.      29.      73. <

  16 -10   8    1192.    1666.      82. o

  16 -10  10    6191.    5774.     136. o

  16 -10  12    9613.    8837.     145. o

  16 -10  14    1319.     787.      87. o

  16 -10  16   11314.   10232.     180. o

  16 -10  18    3694.    3475.     112. o

  16 -10  20   10961.   10410.     180. o

  16 -10  22     162.      65.     102. <

  16 -10  24      64.     277.     111. <

  16 -10  26    1619.    1431.     128. o

  16 -10  28       4.      82.     130. <

  16 -10  30    1343.     770.     148. o

  16 -10  32       7.      48.     175. <

  16  -9   1   10369.    8399.     136. o

  16  -9   3      21.      15.      69. <

  16  -9   5    3099.    2428.      87. o

  16  -9   7    6160.    6591.     129. o

  16  -9   9   20238.   18970.     208. o

  16  -9  11   32483.   34831.     283. o

  16  -9  13     580.      49.      67. <

  16  -9  15    3267.    2003.      94. o

  16  -9  17    1744.    1671.      95. o

  16  -9  19    6630.    7307.     165. o

  16  -9  21    3218.    1824.     111. o

  16  -9  23     560.     486.     110. o

  16  -9  25    1879.    1540.     125. o

  16  -9  27    2771.    2884.     147. o

  16  -9  29    2936.    2577.     161. o

  16  -9  31     757.     814.     167. o

  16  -9  33     376.     405.     173. <

  16  -8   0    1592.    1493.     103. o

  16  -8   2    2211.    1735.      80. o

  16  -8   4    9733.    8653.     146. o

  16  -8   6    1815.    1794.      75. o

  16  -8   8   18923.   16959.     169. o

  16  -8  10    1978.    1500.      78. o

  16  -8  12   39903.   38736.     248. o

  16  -8  14    4252.    3319.      90. o

  16  -8  16   14054.   12948.     189. o

  16  -8  18    4510.    4157.     116. o

  16  -8  20      28.      44.      96. <

  16  -8  22     104.      14.     100. <

  16  -8  24    1507.     626.     117. o

  16  -8  26     264.      95.     115. <

  16  -8  28    6138.    6129.     172. o

  16  -8  30     632.     256.     131. <

  16  -8  32    2326.    2205.     182. o

  16  -8  34    2845.    3284.     215. o

  16  -7   1    1900.    1180.      72. o

  16  -7   3    3102.    2601.      77. o

  16  -7   5      64.      23.      60. <

  16  -7   7    1299.     752.      65. o

  16  -7   9    1473.    1061.      75. o

  16  -7  11    2840.    3373.      73. o

  16  -7  13    3798.    3447.      91. o

  16  -7  15    1427.    1812.      82. o

  16  -7  17    2936.    2662.      94. o

  16  -7  19    9881.    9540.     178. o

  16  -7  21     227.      91.      99. <

  16  -7  23     845.     187.     106. <

  16  -7  25     740.     671.     117. o

  16  -7  27    1159.     592.     122. o

  16  -7  29    2678.    2639.     144. o

  16  -7  31     328.     104.     135. <

  16  -7  33     372.     408.     177. <

  16  -6   0   25566.   23787.     322. o

  16  -6   2    5543.    4958.     118. o

  16  -6   4   14474.   13629.     136. o

  16  -6   6    2122.    1952.      68. o

  16  -6   8    3192.    3805.      75. o

  16  -6  10     704.     346.      59. o

  16  -6  12   18067.   17165.     165. o

  16  -6  14     165.      86.      60. <

  16  -6  16    6466.    5757.     136. o

  16  -6  18     484.     570.      82. o

  16  -6  20    3935.    2914.     108. o

  16  -6  22     149.     131.      96. <

  16  -6  24     111.       9.     103. <

  16  -6  26     349.       8.     109. <

  16  -6  28     222.     137.     119. <

  16  -6  30      74.       5.     120. <

  16  -6  32     504.     305.     162. <

  16  -6  34      10.     358.     184. <

  16  -5   1   50489.   47202.     298. o

  16  -5   3    7635.    7414.     104. o

  16  -5   5     731.     337.      53. o

  16  -5   7    7630.    6296.     109. o

  16  -5   9    4309.    3188.      63. o

  16  -5  11     468.     432.      61. o

  16  -5  13    7917.    8791.     126. o

  16  -5  15    2519.    2561.      76. o

  16  -5  17   17955.   16626.     190. o

  16  -5  19   16271.   16000.     209. o

  16  -5  21     877.     387.      91. o

  16  -5  23    1125.     250.     101. <

  16  -5  25    1174.    1899.     123. o

  16  -5  27     997.     731.     115. o

  16  -5  29    2998.    2481.     139. o

  16  -5  31    1274.     799.     154. o

  16  -5  33    2628.    3196.     193. o

  16  -4   0    5782.    7259.     195. o

  16  -4   2    1611.    1451.      55. o

  16  -4   4    9304.    8930.     102. o

  16  -4   6   13030.   10463.     127. o

  16  -4   8    6407.    7230.     120. o

  16  -4  10       9.      14.      50. <

  16  -4  12    4970.    5330.     111. o

  16  -4  14    1547.    1947.      92. o

  16  -4  16     168.     165.      67. <

  16  -4  18      45.     203.      80. <

  16  -4  20    1640.    1223.      96. o

  16  -4  22   10459.   10682.     207. o

  16  -4  24    1057.     987.     105. o

  16  -4  26    3582.    1851.     124. o

  16  -4  28    3751.    3036.     134. o

  16  -4  30      58.       7.     132. <

  16  -4  32    1633.    1464.     168. o

  16  -4  34      34.     168.     159. <

  16  -3   1   24379.   24487.     200. o

  16  -3   3   51687.   49592.     300. o

  16  -3   5    4898.    5330.      99. o

  16  -3   7   12363.   10764.     117. o

  16  -3   9    1030.    1153.      53. o

  16  -3  11      12.      51.      54. <

  16  -3  13   99813.  103108.     656. o

  16  -3  15    4199.    5793.     117. o

  16  -3  17   29238.   30214.     271. o

  16  -3  19    3296.    3684.     104. o

  16  -3  21    3805.    4258.     119. o

  16  -3  23     965.     451.     102. o

  16  -3  25      25.       3.     102. <

  16  -3  27    1068.    1109.     118. o

  16  -3  29     208.      33.     124. <

  16  -3  31    1851.    1641.     149. o

  16  -3  33    9201.   11953.     314. o

  16  -3  35     142.     166.     166. <

  16  -2   0  130637.  142862.    1275. o

  16  -2   2    7604.    7374.     106. o

  16  -2   4   13695.   15435.     165. o

  16  -2   6   21172.   19592.     183. o

  16  -2   8    4885.    4412.      85. o

  16  -2  10     710.     522.      53. o

  16  -2  12    1396.    2184.      64. o

  16  -2  14   86201.   86467.     531. o

  16  -2  16   10780.   12363.     163. o

  16  -2  18    6143.    5020.     105. o

  16  -2  20   15924.   12669.     213. o

  16  -2  22    8768.   11209.     189. o

  16  -2  24    1349.    1001.     112. o

  16  -2  26    1423.     452.     110. o

  16  -2  28    1717.    1169.     128. o

  16  -2  30     960.    1046.     145. o

  16  -2  32    2784.    2128.     173. o

  16  -2  34    8420.    9196.     301. o

  16  -1   1    2220.    2904.      75. o

  16  -1   3      11.      41.      47. <

  16  -1   5    9723.    9783.     115. o

  16  -1   7     115.     206.      54. o

  16  -1   9     180.      45.      51. <

  16  -1  11      17.      10.      60. <

  16  -1  13    4872.    5155.      93. o

  16  -1  15    3637.    4677.     121. o

  16  -1  17    8994.    8816.     134. o

  16  -1  19      24.      50.      77. <

  16  -1  21    1278.     766.      89. o

  16  -1  23    5990.    6161.     154. o

  16  -1  25       6.      27.     101. <

  16  -1  27     730.     487.     120. o

  16  -1  29      26.     143.     131. <

  16  -1  31      35.     285.     149. <

  16  -1  33       4.     202.     157. <

  16  -1  35     226.     274.     163. <

  16   0   0   41158.   42057.     407. o

  16   0   2   12362.   12662.     122. o

  16   0   4   31121.   33240.     258. o

  16   0   6   26244.   27711.     223. o

  16   0   8    7067.    6225.     100. o

  16   0  10     419.     221.      58. o

  16   0  12   17250.   17954.     194. o

  16   0  14   45173.   45880.     347. o

  16   0  16   17663.   19364.     187. o

  16   0  18   13397.   10337.     159. o

  16   0  20     638.     204.      81. <

  16   0  22    4811.    5201.     144. o

  16   0  24      75.     129.      97. <

  16   0  26       0.      32.     103. <

  16   0  28    3144.    2682.     153. o

  16   0  30    1731.    2872.     167. o

  16   0  32    4794.    3776.     189. o

  16   0  34    5884.    4569.     209. o

  16   1   1   10988.   12590.     134. o

  16   1   3   35290.   39690.     236. o

  16   1   5     689.     772.      50. o

  16   1   7   23582.   24843.     205. o

  16   1   9    2296.    1870.      67. o

  16   1  11    1323.     752.      71. o

  16   1  13   54789.   56416.     427. o

  16   1  15     168.     217.      75. <

  16   1  17    7345.    7976.     141. o

  16   1  19      87.      62.      75. <

  16   1  21    1756.     576.      94. o

  16   1  23    7327.    5465.     164. o

  16   1  25    1114.     936.     110. o

  16   1  27    1124.     894.     120. o

  16   1  29     853.    1126.     145. o

  16   1  31     170.     271.     149. <

  16   1  33    4178.    3442.     190. o

  16   1  35      41.      73.     160. <

  16   2   0    4538.    3960.      92. o

  16   2   2     772.     678.      51. o

  16   2   4    1136.     833.      53. o

  16   2   6    6205.    6009.     100. o

  16   2   8    1205.    1424.      65. o

  16   2  10       4.      12.      64. <

  16   2  12    4220.    3731.     106. o

  16   2  14    5469.    5416.     120. o

  16   2  16    6725.    5521.     121. o

  16   2  18    1979.    1273.      90. o

  16   2  20     509.     109.      83. <

  16   2  22    2032.    1388.      99. o

  16   2  24     320.      22.      98. <

  16   2  26       5.      59.     110. <

  16   2  28     711.     309.     131. <

  16   2  30    1969.    2867.     163. o

  16   2  32     755.     697.     154. o

  16   2  34     630.     543.     170. o

  16   3   1      90.     170.      49. o

  16   3   3    3110.    3285.      71. o

  16   3   5    9350.    8295.     120. o

  16   3   7   22089.   22697.     197. o

  16   3   9   11797.   11595.     153. o

  16   3  11    3740.    3819.      93. o

  16   3  13   49879.   50895.     423. o

  16   3  15     851.     484.      76. o

  16   3  17    4337.    3917.     102. o

  16   3  19    1661.    1202.      95. o

  16   3  21       8.      11.      83. <

  16   3  23    3891.    2878.     115. o

  16   3  25       8.       0.     101. <

  16   3  27    1872.    1016.     129. o

  16   3  29    2136.    1530.     152. o

  16   3  31    3037.    3410.     168. o

  16   3  33    2786.    2624.     180. o

  16   3  35    1179.    1088.     178. o

  16   4   0      48.     126.      76. <

  16   4   2     604.     307.      53. o

  16   4   4    2428.    2098.      62. o

  16   4   6     369.     121.      56. <

  16   4   8   14271.   10938.     122. o

  16   4  10      59.     129.      65. <

  16   4  12   29672.   34125.     254. o

  16   4  14   19863.   19869.     204. o

  16   4  16    4084.    2865.     102. o

  16   4  18    1003.     601.      92. o

  16   4  20     286.      62.      83. <

  16   4  22    1545.     918.      98. o

  16   4  24     239.      20.      94. <

  16   4  26     166.     174.     111. <

  16   4  28    1587.     883.     132. o

  16   4  30    3781.    5068.     194. o

  16   4  32    4070.    4515.     188. o

  16   4  34    4697.    4943.     217. o

  16   5   1    9922.   11640.     141. o

  16   5   3   26248.   26372.     202. o

  16   5   5    2250.    2249.      63. o

  16   5   7    7840.    7371.     116. o

  16   5   9    1421.    1066.      67. o

  16   5  11   10784.   10713.     142. o

  16   5  13   25773.   22034.     190. o

  16   5  15   11172.    9921.     153. o

  16   5  17    9798.    9182.     163. o

  16   5  19    2259.    1706.     102. o

  16   5  21      28.      78.      86. <

  16   5  23    4143.    3167.     114. o

  16   5  25     113.     177.     102. <

  16   5  27    1660.    1295.     120. o

  16   5  29    6283.    5984.     199. o

  16   5  31    1667.    1594.     162. o

  16   5  33    7681.   10979.     298. o

  16   6   0   14115.   14895.     185. o

  16   6   2    1079.     754.      57. o

  16   6   4   17103.   16603.     162. o

  16   6   6    5538.    5885.     117. o

  16   6   8   17888.   14825.     158. o

  16   6  10     685.     613.      69. o

  16   6  12   10695.   11639.     157. o

  16   6  14    7568.    7247.     139. o

  16   6  16    6508.    6641.     151. o

  16   6  18    2419.    1188.      91. o

  16   6  20    1722.    1102.      97. o

  16   6  22    3013.    2673.     108. o

  16   6  24    3699.    2902.     122. o

  16   6  26     644.     354.     109. o

  16   6  28    4696.    3655.     151. o

  16   6  30     204.     211.     142. <

  16   6  32    7843.   10090.     265. o

  16   6  34      80.     127.     164. <

  16   7   1    6392.    6923.     101. o

  16   7   3   19532.   21158.     201. o

  16   7   5    4215.    4318.      89. o

  16   7   7      40.      26.      59. <

  16   7   9    8262.    8423.     137. o

  16   7  11   14372.   14594.     172. o

  16   7  13       1.      60.      69. <

  16   7  15     932.     862.      95. o

  16   7  17    1955.    1529.     106. o

  16   7  19     409.     212.      87. <

  16   7  21    3958.    4142.     121. o

  16   7  23     427.     192.     103. <

  16   7  25    1397.    1451.     113. o

  16   7  27    1116.     836.     123. o

  16   7  29      85.     237.     123. <

  16   7  31   11210.   13882.     312. o

  16   7  33     277.     711.     167. o

  16   8   0  148292.  152390.    1071. o

  16   8   2    5408.    6464.      91. o

  16   8   4   21767.   22922.     177. o

  16   8   6      34.     101.      57. <

  16   8   8      33.      65.      58. <

  16   8  10    7505.    6841.     110. o

  16   8  12    3572.    3364.      89. o

  16   8  14    3633.    3696.      96. o

  16   8  16   14380.   13673.     199. o

  16   8  18    3563.    3074.     110. o

  16   8  20   22594.   21825.     244. o

  16   8  22    3856.    3343.     129. o

  16   8  24    8081.    7239.     197. o

  16   8  26     949.     550.     117. o

  16   8  28     131.     203.     121. <

  16   8  30    4027.    4178.     158. o

  16   8  32     135.     200.     155. <

  16   8  34    1550.    1804.     182. o

  16   9   1   27094.   25630.     197. o

  16   9   3   11996.   12795.     135. o

  16   9   5   38809.   38807.     283. o

  16   9   7   10215.    9359.     118. o

  16   9   9   17683.   18535.     174. o

  16   9  11   15586.   15465.     163. o

  16   9  13   12864.   11774.     181. o

  16   9  15    2630.    2779.      99. o

  16   9  17    5809.    6072.     143. o

  16   9  19    1652.    1710.     100. o

  16   9  21    1256.     678.      95. o

  16   9  23     303.      28.      99. <

  16   9  25    6014.    4787.     158. o

  16   9  27    5194.    5489.     179. o

  16   9  29    2611.    1493.     142. o

  16   9  31    2500.    2239.     169. o

  16   9  33    2317.    2206.     180. o

  16  10   0    8052.    9020.     174. o

  16  10   2     383.     240.      57. o

  16  10   4    5568.    5865.     104. o

  16  10   6     749.     445.      59. o

  16  10   8   18015.   17598.     159. o

  16  10  10    3471.    3179.      86. o

  16  10  12    5034.    5188.     120. o

  16  10  14    2581.    1983.      87. o

  16  10  16     595.    1309.      91. o

  16  10  18      35.      12.      91. <

  16  10  20    6698.    6588.     170. o

  16  10  22     118.      10.      97. <

  16  10  24    3352.    3057.     140. o

  16  10  26    6149.    5790.     179. o

  16  10  28    5120.    4680.     160. o

  16  10  30     676.     723.     143. o

  16  10  32     136.     199.     154. <

  16  11   1   16087.   14887.     140. o

  16  11   3   14675.   15305.     139. o

  16  11   5     618.     559.      68. o

  16  11   7    2734.    2007.      74. o

  16  11   9    1828.    1921.      82. o

  16  11  11    2331.    1805.      83. o

  16  11  13      33.      75.      72. <

  16  11  15    7045.    6597.     138. o

  16  11  17    5995.    6369.     147. o

  16  11  19    2379.    1603.     112. o

  16  11  21    6385.    5373.     165. o

  16  11  23     172.      79.     106. <

  16  11  25    2766.    2089.     141. o

  16  11  27     175.     140.     127. <

  16  11  29    1452.     730.     138. o

  16  11  31    1249.    1422.     158. o

  16  12   0     564.    1128.     110. o

  16  12   2     190.      45.      64. <

  16  12   4    5287.    3858.      87. o

  16  12   6      73.      64.      65. <

  16  12   8   41519.   43556.     357. o

  16  12  10     349.     115.      71. <

  16  12  12   17595.   17875.     204. o

  16  12  14     346.     266.      80. o

  16  12  16    7253.    5567.     122. o

  16  12  18       0.       1.      87. <

  16  12  20    1296.     657.     108. o

  16  12  22     722.     541.     108. o

  16  12  24    3311.    3735.     140. o

  16  12  26    5275.    5154.     174. o

  16  12  28    5748.    5557.     201. o

  16  12  30      18.      60.     135. <

  16  12  32      81.     198.     161. <

  16  13   1    1159.     954.      72. o

  16  13   3     661.     121.      66. <

  16  13   5       6.      71.      83. <

  16  13   7   16756.   14695.     174. o

  16  13   9      98.      20.      76. <

  16  13  11     161.      90.      81. <

  16  13  13    1069.     589.      82. o

  16  13  15    1077.    1460.      92. o

  16  13  17       7.      95.      87. <

  16  13  19     321.     196.      95. <

  16  13  21      27.      61.     107. <

  16  13  23    4233.    3273.     150. o

  16  13  25    1236.     643.     138. o

  16  13  27    2288.    1484.     150. o

  16  13  29    1349.    1189.     153. o

  16  13  31    2062.    2518.     195. o

  16  14   0   35359.   33568.     420. o

  16  14   2    6871.    5744.     124. o

  16  14   4   19595.   19458.     216. o

  16  14   6    1605.    1558.      95. o

  16  14   8   19798.   20349.     244. o

  16  14  10    1567.    1420.      86. o

  16  14  12   10979.   12357.     170. o

  16  14  14    3332.    2722.     104. o

  16  14  16    2298.    1167.      93. o

  16  14  18    1373.    1160.     102. o

  16  14  20     618.     316.     107. <

  16  14  22      17.      31.     111. <

  16  14  24     447.     550.     144. o

  16  14  26     103.      28.     147. <

  16  14  28   12821.   14589.     325. o

  16  14  30       4.     101.     163. <

  16  15   1    2316.    1843.      86. o

  16  15   3     523.     803.      93. o

  16  15   5      43.     164.      96. <

  16  15   7    5222.    4010.     117. o

  16  15   9    7352.    6373.     167. o

  16  15  11    3260.    2682.     106. o

  16  15  13    3041.    3451.     112. o

  16  15  15    1638.     849.     101. o

  16  15  17    1412.    1752.     114. o

  16  15  19      94.      23.     103. <

  16  15  21     875.     565.     129. o

  16  15  23    2656.    1644.     153. o

  16  15  25     792.     382.     152. <

  16  15  27    4940.    4533.     199. o

  16  15  29     449.     442.     172. <

  16  16   0    5634.    5267.     226. o

  16  16   2    2409.    2444.      96. o

  16  16   4    9283.    9113.     198. o

  16  16   6    1928.    1484.     120. o

  16  16   8   10761.   13001.     210. o

  16  16  10       1.      86.      95. <

  16  16  12   13264.   14292.     213. o

  16  16  14    6853.    7014.     167. o

  16  16  16    1080.     496.     108. o

  16  16  18      87.      57.     112. <

  16  16  20      30.      19.     124. <

  16  16  22     869.     256.     141. <

  16  16  24    1685.    1386.     159. o

  16  16  26    2578.    1481.     184. o

  16  16  28    1972.    1969.     199. o

  17 -16   1    4387.    4958.     168. o

  17 -16   3    2711.    2048.     116. o

  17 -16   5   20669.   22745.     283. o

  17 -16   7   14702.   15257.     232. o

  17 -16   9   27096.   28851.     311. o

  17 -16  11   16216.   16484.     243. o

  17 -16  13   17957.   17749.     249. o

  17 -16  15    7774.    6633.     190. o

  17 -16  17     161.     202.     119. <

  17 -16  19     373.      69.     120. <

  17 -16  21      15.      15.     147. <

  17 -16  23    1431.     392.     158. <

  17 -16  25    4834.    4511.     212. o

  17 -16  27    5767.    5408.     239. o

  17 -16  29    4448.    3998.     225. o

  17 -15   2   14029.   13759.     218. o

  17 -15   4    4348.    4027.     127. o

  17 -15   6     349.     556.     102. o

  17 -15   8    1185.    1409.     110. o

  17 -15  10   12464.   12153.     205. o

  17 -15  12    2775.    2779.     113. o

  17 -15  14    2538.    3294.     133. o

  17 -15  16    2310.    2772.     125. o

  17 -15  18    2276.    1736.     126. o

  17 -15  20      97.     264.     116. <

  17 -15  22     201.      12.     139. <

  17 -15  24     640.     461.     151. o

  17 -15  26    2424.    1759.     179. o

  17 -15  28    2371.    2392.     204. o

  17 -14   1   11900.   10687.     187. o

  17 -14   3    8713.    9011.     193. o

  17 -14   5   31107.   35659.     338. o

  17 -14   7    7798.    7793.     180. o

  17 -14   9   25714.   27637.     304. o

  17 -14  11    3440.    3215.     110. o

  17 -14  13    2962.    2233.     112. o

  17 -14  15   13961.   15788.     221. o

  17 -14  17     320.     174.     102. <

  17 -14  19     192.      72.     109. <

  17 -14  21    3028.    2122.     139. o

  17 -14  23      85.      48.     137. <

  17 -14  25   10451.   12572.     297. o

  17 -14  27      38.     265.     157. <

  17 -14  29     762.     562.     176. o

  17 -13   2   13673.   15149.     216. o

  17 -13   4   12681.   11156.     202. o

  17 -13   6   40727.   39153.     380. o

  17 -13   8     705.     977.      99. o

  17 -13  10   49256.   48330.     405. o

  17 -13  12    1728.    2348.     105. o

  17 -13  14   18200.   17682.     226. o

  17 -13  16   34166.   38691.     363. o

  17 -13  18    2183.    1931.     113. o

  17 -13  20       4.      17.     102. <

  17 -13  22    5950.    6509.     193. o

  17 -13  24     410.     428.     139. o

  17 -13  26    7317.    7957.     251. o

  17 -13  28     855.    1141.     170. o

  17 -13  30    3186.    2730.     199. o

  17 -12   1    2982.    3287.     109. o

  17 -12   3      51.      84.      91. <

  17 -12   5      33.     418.      92. o

  17 -12   7     139.     575.      86. o

  17 -12   9    3863.    3945.     135. o

  17 -12  11     239.     431.      86. o

  17 -12  13     198.      53.      81. <

  17 -12  15   20251.   20191.     223. o

  17 -12  17     221.     210.      90. <

  17 -12  19   10265.   10186.     194. o

  17 -12  21      34.     306.     109. <

  17 -12  23    4559.    4297.     158. o

  17 -12  25    1806.    2636.     159. o

  17 -12  27       7.     343.     142. <

  17 -12  29    3841.    5253.     204. o

  17 -12  31    2660.    2949.     193. o

  17 -11   2    5205.    5911.     165. o

  17 -11   4    3071.    2528.      88. o

  17 -11   6   31007.   28362.     276. o

  17 -11   8      42.     251.      93. <

  17 -11  10   41319.   45352.     331. o

  17 -11  12    2888.    2118.      91. o

  17 -11  14      40.      53.      88. <

  17 -11  16     214.     205.      88. <

  17 -11  18      38.      36.      91. <

  17 -11  20    2622.    2190.     113. o

  17 -11  22    3304.    3075.     134. o

  17 -11  24    5616.    5689.     164. o

  17 -11  26    7752.    6985.     237. o

  17 -11  28    2729.    3412.     166. o

  17 -11  30    2027.    1812.     178. o

  17 -11  32    1417.    1779.     199. o

  17 -10   1   22276.   23040.     211. o

  17 -10   3    3336.    2636.      95. o

  17 -10   5    5251.    5249.     142. o

  17 -10   7     505.     667.      85. o

  17 -10   9     362.     370.      90. o

  17 -10  11    5180.    5726.     151. o

  17 -10  13     680.     381.      78. o

  17 -10  15    6447.    6387.     157. o

  17 -10  17    1318.    1032.      93. o

  17 -10  19   12833.   12302.     195. o

  17 -10  21    2817.    2450.     121. o

  17 -10  23    1346.    1166.     114. o

  17 -10  25     258.     554.     119. o

  17 -10  27     595.     636.     130. o

  17 -10  29     337.     433.     149. <

  17 -10  31    3579.    2862.     188. o

  17  -9   2   10174.   10294.     162. o

  17  -9   4    1238.    1115.      83. o

  17  -9   6    9146.    6675.     144. o

  17  -9   8    1556.     945.      89. o

  17  -9  10   16949.   16495.     178. o

  17  -9  12    4004.    3390.     104. o

  17  -9  14      34.       6.      84. <

  17  -9  16    3468.    2428.      99. o

  17  -9  18    8278.    8300.     173. o

  17  -9  20    3315.    2732.     119. o

  17  -9  22      85.      15.     105. <

  17  -9  24    5482.    6132.     165. o

  17  -9  26    6166.    6238.     172. o

  17  -9  28     196.     256.     126. <

  17  -9  30     124.      41.     147. <

  17  -9  32     903.     720.     180. o

  17  -8   1    1167.    1028.      71. o

  17  -8   3    2328.    1386.      85. o

  17  -8   5     657.     671.      82. o

  17  -8   7    4650.    5168.     133. o

  17  -8   9    6269.    5120.     127. o

  17  -8  11   26885.   24629.     234. o

  17  -8  13   11788.   13095.     175. o

  17  -8  15    1001.     913.      85. o

  17  -8  17    4958.    4905.     127. o

  17  -8  19     997.     330.      92. o

  17  -8  21     159.      57.      97. <

  17  -8  23    1415.     377.     108. o

  17  -8  25     926.     711.     120. o

  17  -8  27      26.      42.     120. <

  17  -8  29    1683.    1139.     134. o

  17  -8  31     463.      67.     140. <

  17  -8  33     406.     647.     196. o

  17  -7   2    1690.    2233.      76. o

  17  -7   4    3673.    2989.     126. o

  17  -7   6     879.     354.      67. o

  17  -7   8    1368.     998.      74. o

  17  -7  10     184.     122.      68. <

  17  -7  12   12126.   10616.     144. o

  17  -7  14    3020.    2381.     102. o

  17  -7  16     396.     393.      85. o

  17  -7  18    3856.    3185.     108. o

  17  -7  20    3451.    3108.     121. o

  17  -7  22    1003.     740.     103. o

  17  -7  24    2813.    2903.     133. o

  17  -7  26    1248.    1644.     126. o

  17  -7  28       5.       7.     119. <

  17  -7  30     257.      44.     137. <

  17  -7  32    1818.    1435.     185. o

  17  -6   1    4020.    4436.     108. o

  17  -6   3   25015.   22402.     228. o

  17  -6   5      18.      66.      60. <

  17  -6   7   21745.   23916.     234. o

  17  -6   9    6890.    6941.     131. o

  17  -6  11    9962.    9614.     131. o

  17  -6  13   31212.   29514.     235. o

  17  -6  15    4812.    4389.     121. o

  17  -6  17     859.    1824.      89. o

  17  -6  19    4823.    4188.     115. o

  17  -6  21    1157.     873.     106. o

  17  -6  23     156.      62.     104. <

  17  -6  25    4600.    3062.     133. o

  17  -6  27      62.      40.     115. <

  17  -6  29     980.     956.     137. o

  17  -6  31     105.      57.     146. <

  17  -6  33    2150.    2164.     203. o

  17  -5   2   35010.   34939.     250. o

  17  -5   4   13864.   13400.     136. o

  17  -5   6   30043.   31513.     234. o

  17  -5   8    1477.    1093.      61. o

  17  -5  10   12261.   11095.     140. o

  17  -5  12       2.     105.      66. <

  17  -5  14   27940.   27546.     235. o

  17  -5  16     134.      90.      78. <

  17  -5  18   12575.   12192.     198. o

  17  -5  20    5260.    5061.     159. o

  17  -5  22    4101.    3891.     138. o

  17  -5  24    2764.    3161.     134. o

  17  -5  26    2263.    1765.     128. o

  17  -5  28     265.     186.     127. <

  17  -5  30    5822.    4799.     173. o

  17  -5  32     131.      97.     149. <

  17  -5  34    6413.    7259.     281. o

  17  -4   1     492.     607.      58. o

  17  -4   3      78.      61.      50. <

  17  -4   5     903.     882.      55. o

  17  -4   7    9538.    9786.     123. o

  17  -4   9    1837.    1271.      65. o

  17  -4  11   18191.   16132.     155. o

  17  -4  13    1014.     931.      77. o

  17  -4  15    4739.    4669.     102. o

  17  -4  17      92.     344.      91. o

  17  -4  19     985.     686.      90. o

  17  -4  21     607.     788.     103. o

  17  -4  23    1662.    1673.     111. o

  17  -4  25    3329.    1972.     123. o

  17  -4  27   12994.   14436.     258. o

  17  -4  29      12.       5.     127. <

  17  -4  31    3200.    3458.     174. o

  17  -4  33     222.     258.     163. <

  17  -3   2   25579.   26010.     225. o

  17  -3   4     249.     117.      51. <

  17  -3   6      53.      67.      54. <

  17  -3   8      10.      65.      52. <

  17  -3  10    3559.    2608.      70. o

  17  -3  12     465.     348.      63. o

  17  -3  14   11656.   10752.     144. o

  17  -3  16    1682.    2003.      84. o

  17  -3  18   12617.   13569.     192. o

  17  -3  20     749.     461.      92. o

  17  -3  22    7454.    7762.     172. o

  17  -3  24    1532.     578.     107. o

  17  -3  26     275.     296.     117. <

  17  -3  28    1876.    1416.     132. o

  17  -3  30      39.      37.     132. <

  17  -3  32    1724.    1331.     166. o

  17  -3  34     951.    1228.     173. o

  17  -2   1    5113.    6467.      96. o

  17  -2   3     739.    1121.      55. o

  17  -2   5   13166.   13856.     128. o

  17  -2   7   17173.   16732.     180. o

  17  -2   9    9234.    9086.     131. o

  17  -2  11   43651.   44978.     338. o

  17  -2  13    7278.    7863.     121. o

  17  -2  15   27744.   27553.     224. o

  17  -2  17     459.     444.      74. o

  17  -2  19    7936.    7420.     170. o

  17  -2  21      10.      30.      93. <

  17  -2  23    5561.    5259.     143. o

  17  -2  25     806.    1126.     110. o

  17  -2  27    6924.    9515.     224. o

  17  -2  29     947.     361.     139. <

  17  -2  31    6496.    5447.     195. o

  17  -2  33    1310.    2109.     175. o

  17  -1   2     137.      36.      50. <

  17  -1   4    9770.   10140.     124. o

  17  -1   6    5031.    5193.      92. o

  17  -1   8      81.      53.      58. <

  17  -1  10   11811.   13359.     148. o

  17  -1  12    9450.   10528.     137. o

  17  -1  14    1252.    1210.      83. o

  17  -1  16   15137.   16266.     183. o

  17  -1  18    3881.    3549.     101. o

  17  -1  20    5786.    6778.     168. o

  17  -1  22      53.     163.      91. <

  17  -1  24    4223.    3296.     125. o

  17  -1  26    2825.    2492.     129. o

  17  -1  28    9435.    9488.     240. o

  17  -1  30    4490.    3836.     174. o

  17  -1  32    2691.    3459.     194. o

  17  -1  34      17.     175.     164. <

  17   0   1     828.     754.      54. o

  17   0   3      58.      68.      52. <

  17   0   5   18703.   19899.     163. o

  17   0   7     401.     211.      57. o

  17   0   9   27569.   26744.     225. o

  17   0  11     100.     143.      64. <

  17   0  13    6713.    6216.     141. o

  17   0  15    4730.    4220.     122. o

  17   0  17      12.      72.      75. <

  17   0  19     140.      31.      80. <

  17   0  21    8543.    7907.     173. o

  17   0  23     146.     199.      95. <

  17   0  25    6404.    7043.     193. o

  17   0  27      89.     144.     116. <

  17   0  29    3093.    3520.     166. o

  17   0  31     196.     337.     152. <

  17   0  33     972.    1376.     170. o

  17   1   2    2636.    2391.      60. o

  17   1   4   30406.   27471.     224. o

  17   1   6   17872.   17478.     155. o

  17   1   8   20431.   20891.     181. o

  17   1  10   11244.   10361.     151. o

  17   1  12   34990.   31837.     293. o

  17   1  14    4146.    3719.      95. o

  17   1  16    9488.    9290.     154. o

  17   1  18     103.      29.      77. <

  17   1  20      81.      38.      83. <

  17   1  22     795.     270.      98. <

  17   1  24      47.      31.      98. <

  17   1  26    6165.    5094.     154. o

  17   1  28     247.      99.     124. <

  17   1  30    6576.    7369.     231. o

  17   1  32    6150.    6589.     235. o

  17   1  34     172.     453.     168. <

  17   2   1     281.     130.      51. <

  17   2   3    3377.    3832.      86. o

  17   2   5    1872.    1205.      66. o

  17   2   7   12455.   10998.     143. o

  17   2   9   18553.   19596.     198. o

  17   2  11      15.      89.      76. <

  17   2  13    8272.    8241.     141. o

  17   2  15    9003.    7907.     150. o

  17   2  17     167.     118.      82. <

  17   2  19    1902.    1265.      97. o

  17   2  21    4223.    3001.     117. o

  17   2  23      42.       8.      94. <

  17   2  25     305.     305.      98. o

  17   2  27    1184.    1610.     132. o

  17   2  29     253.     196.     135. <

  17   2  31    1201.     988.     158. o

  17   2  33     654.     882.     170. o

  17   3   2     321.      67.      54. <

  17   3   4     497.     411.      60. o

  17   3   6   21869.   21878.     206. o

  17   3   8    6513.    6439.     117. o

  17   3  10   20043.   21111.     209. o

  17   3  12    4187.    4102.      94. o

  17   3  14     665.     700.      80. o

  17   3  16    1398.     729.      95. o

  17   3  18     340.     131.      93. <

  17   3  20      63.       2.      84. <

  17   3  22     844.     109.      94. <

  17   3  24     287.      64.      96. <

  17   3  26   10085.    9333.     219. o

  17   3  28     601.     423.     131. o

  17   3  30    4389.    4533.     176. o

  17   3  32     138.     283.     152. <

  17   3  34      62.     125.     164. <

  17   4   1    1103.    1272.      60. o

  17   4   3     126.      39.      61. <

  17   4   5    2960.    2925.      67. o

  17   4   7     132.      99.      61. <

  17   4   9      91.     314.      70. o

  17   4  11     104.     596.      78. o

  17   4  13    9171.    9268.     152. o

  17   4  15     724.     360.      89. o

  17   4  17     623.     471.      91. o

  17   4  19    4073.    4534.     143. o

  17   4  21    2908.    1942.     106. o

  17   4  23      65.      12.      92. <

  17   4  25      29.      71.     104. <

  17   4  27     120.     178.     114. <

  17   4  29     593.     478.     141. o

  17   4  31    6306.    6552.     214. o

  17   4  33    1038.    1252.     169. o

  17   5   2       4.      42.      55. <

  17   5   4    3271.    3259.      77. o

  17   5   6    7534.    8101.     115. o

  17   5   8    1383.     753.      63. o

  17   5  10   50645.   49777.     367. o

  17   5  12    8964.    8298.     162. o

  17   5  14    5207.    5423.     116. o

  17   5  16      76.      93.      90. <

  17   5  18     659.     318.      91. o

  17   5  20     260.      74.      91. <

  17   5  22    1543.     701.     101. o

  17   5  24     347.     130.      97. <

  17   5  26    1051.     965.     114. o

  17   5  28     881.     778.     125. o

  17   5  30    2473.    2803.     169. o

  17   5  32     476.     572.     147. o

  17   5  34     540.     560.     179. o

  17   6   1    4028.    3570.      85. o

  17   6   3   12938.   12703.     147. o

  17   6   5    5086.    4297.      81. o

  17   6   7    8893.    8874.     139. o

  17   6   9   12699.   13658.     164. o

  17   6  11   22483.   23148.     217. o

  17   6  13    2137.    1999.      85. o

  17   6  15    9254.    7538.     151. o

  17   6  17    1084.     396.      90. o

  17   6  19    2525.    2529.     106. o

  17   6  21    6593.    6174.     153. o

  17   6  23   11252.   11374.     207. o

  17   6  25    1437.    1117.     120. o

  17   6  27    5601.    5328.     190. o

  17   6  29     244.     119.     127. <

  17   6  31    8083.    9711.     277. o

  17   6  33    2730.    3215.     188. o

  17   7   2    3953.    4377.     112. o

  17   7   4    7028.    5987.     123. o

  17   7   6    1092.    1177.      66. o

  17   7   8    8078.    8757.     135. o

  17   7  10    5296.    5350.     120. o

  17   7  12      78.      45.      75. <

  17   7  14   15803.   16183.     185. o

  17   7  16    5101.    4853.     138. o

  17   7  18    4919.    3776.     157. o

  17   7  20     558.     341.      97. o

  17   7  22     301.     280.      92. o

  17   7  24     518.     387.     111. o

  17   7  26    2384.    1806.     132. o

  17   7  28    7795.    7669.     220. o

  17   7  30    2688.    2761.     151. o

  17   7  32     645.     503.     156. o

  17   8   1    7641.    8678.     137. o

  17   8   3    6652.    6922.     123. o

  17   8   5    1939.    1742.      71. o

  17   8   7    5043.    3939.      91. o

  17   8   9     928.     372.      81. o

  17   8  11    3317.    2869.      98. o

  17   8  13    2085.    2051.      97. o

  17   8  15     546.     660.      87. o

  17   8  17      25.      84.      93. <

  17   8  19    3439.    2429.     110. o

  17   8  21     450.     143.      91. <

  17   8  23    3543.    3758.     134. o

  17   8  25     379.     178.     110. <

  17   8  27     569.     808.     125. o

  17   8  29    2697.    2022.     145. o

  17   8  31     181.     202.     147. <

  17   8  33     783.     983.     173. o

  17   9   2   20122.   20981.     158. o

  17   9   4     325.     300.      59. o

  17   9   6     159.     197.      63. o

  17   9   8    9490.   10053.     127. o

  17   9  10   20502.   19388.     224. o

  17   9  12    1393.    1030.      86. o

  17   9  14   15740.   17254.     203. o

  17   9  16    4888.    4938.     168. o

  17   9  18    4026.    4188.     115. o

  17   9  20    1115.     395.      97. o

  17   9  22    1047.     597.     104. o

  17   9  24    2808.    2241.     125. o

  17   9  26     236.     185.     117. <

  17   9  28     535.     213.     126. <

  17   9  30    3050.    2433.     157. o

  17   9  32     263.     239.     152. <

  17  10   1     106.     241.      58. o

  17  10   3     278.     270.      60. o

  17  10   5   15088.   13462.     148. o

  17  10   7    1861.     981.      71. o

  17  10   9    2721.    2006.      77. o

  17  10  11   15440.   14885.     172. o

  17  10  13     429.     317.      87. o

  17  10  15   24307.   24035.     244. o

  17  10  17    1111.     853.      92. o

  17  10  19     223.     158.      93. <

  17  10  21     855.     382.     102. o

  17  10  23       7.      27.     101. <

  17  10  25      23.      39.     115. <

  17  10  27    4254.    3251.     153. o

  17  10  29    2050.    1891.     149. o

  17  10  31    3124.    3284.     177. o

  17  11   2   32278.   30155.     238. o

  17  11   4     496.     580.      67. o

  17  11   6     989.     479.      67. o

  17  11   8     444.     211.      69. o

  17  11  10    6300.    6396.     142. o

  17  11  12    3557.    2597.     100. o

  17  11  14     355.     212.      83. <

  17  11  16       6.      43.      88. <

  17  11  18    6464.    4879.     148. o

  17  11  20     766.     495.     113. o

  17  11  22    2162.    1166.     113. o

  17  11  24     487.     367.     117. o

  17  11  26     325.     596.     129. o

  17  11  28     911.     930.     138. o

  17  11  30      83.      70.     141. <

  17  11  32     780.     487.     156. o

  17  12   1   11172.   10970.     153. o

  17  12   3    2239.    1670.      73. o

  17  12   5    6778.    6035.     120. o

  17  12   7    2753.    2475.      95. o

  17  12   9     198.      50.      78. <

  17  12  11    2183.    2744.      97. o

  17  12  13      40.      20.      83. <

  17  12  15   15755.   19607.     220. o

  17  12  17     175.     297.      94. o

  17  12  19     672.     186.     106. <

  17  12  21    4146.    3487.     145. o

  17  12  23    2037.     960.     121. o

  17  12  25    2759.    2728.     154. o

  17  12  27     172.      58.     133. <

  17  12  29     558.     352.     142. <

  17  12  31     133.     259.     161. <

  17  13   2    1389.     583.      81. o

  17  13   4    3463.    2470.     122. o

  17  13   6     792.     622.      91. o

  17  13   8    5821.    5156.     126. o

  17  13  10     431.      40.      80. <

  17  13  12    7162.    6032.     134. o

  17  13  14    7181.    5920.     143. o

  17  13  16   11703.   12438.     196. o

  17  13  18    3491.    3504.     115. o

  17  13  20      93.      34.     108. <

  17  13  22     730.     385.     113. o

  17  13  24    3517.    3406.     146. o

  17  13  26     379.     207.     150. <

  17  13  28      23.      75.     149. <

  17  13  30     184.     172.     157. <

  17  14   1     323.      84.      80. <

  17  14   3    2300.    1535.      92. o

  17  14   5    8248.    9123.     180. o

  17  14   7     403.     164.      87. <

  17  14   9    1052.    1200.      86. o

  17  14  11    4267.    3776.     118. o

  17  14  13    2565.    2419.     103. o

  17  14  15    1019.    1418.     101. o

  17  14  17    4036.    2388.     120. o

  17  14  19     701.     210.     117. <

  17  14  21    9212.    9717.     248. o

  17  14  23     100.     204.     131. <

  17  14  25       6.      29.     147. <

  17  14  27    2227.    2198.     185. o

  17  14  29     247.     169.     170. <

  17  15   2     105.      38.      85. <

  17  15   4   11670.   12083.     227. o

  17  15   6    4376.    3446.     125. o

  17  15   8    5543.    4790.     145. o

  17  15  10    3080.    1967.     108. o

  17  15  12    5800.    5321.     158. o

  17  15  14     315.      71.      97. <

  17  15  16   11084.   15284.     235. o

  17  15  18    1606.     873.     116. o

  17  15  20    1189.     913.     134. o

  17  15  22     108.      80.     140. <

  17  15  24    4313.    4612.     210. o

  17  15  26     214.     161.     164. <

  17  15  28    1357.     868.     177. o

  17  16   1    6476.    6244.     151. o

  17  16   3    1806.    1551.     105. o

  17  16   5      53.     548.     106. o

  17  16   7    3628.    2361.     114. o

  17  16   9       6.     119.     101. <

  17  16  11     686.     950.     101. o

  17  16  13    1870.    1644.     113. o

  17  16  15     104.     385.     109. o

  17  16  17    5015.    4202.     150. o

  17  16  19    1834.    1856.     128. o

  17  16  21     707.     816.     148. o

  17  16  23     675.     332.     151. <

  17  16  25     515.     425.     184. <

  17  16  27     295.     109.     179. <

  17  16  29     419.     528.     193. <

  17  17   2    3722.    2848.     142. o

  17  17   4     449.     658.     111. o

  17  17   6   11186.   12830.     226. o

  17  17   8     386.     327.     108. o

  17  17  10    6764.    6411.     138. o

  17  17  12   10716.    9397.     209. o

  17  17  14    7524.    6334.     179. o

  17  17  16     191.     101.     114. <

  17  17  18     953.    1054.     129. o

  17  17  20    1951.     467.     147. o

  17  17  22      10.      28.     150. <

  17  17  24      36.      82.     162. <

  17  17  26     737.     471.     180. <

  17  17  28    4593.    5239.     244. o

  18 -17   1    6667.    4385.     139. o

  18 -17   3     361.     376.     108. o

  18 -17   5      77.     370.     114. o

  18 -17   7    2304.    2305.     124. o

  18 -17   9     526.     470.     107. o

  18 -17  11    4280.    3069.     138. o

  18 -17  13       2.      37.     110. <

  18 -17  15    6665.    5068.     172. o

  18 -17  17       8.      37.     121. <

  18 -17  19    1025.     939.     137. o

  18 -17  21     448.     331.     162. <

  18 -17  23     138.     168.     159. <

  18 -17  25    1201.    1294.     184. o

  18 -17  27    1568.    1679.     203. o

  18 -16   0     191.     103.     144. <

  18 -16   2    6004.    5336.     155. o

  18 -16   4    7760.    6727.     193. o

  18 -16   6     292.     404.     108. o

  18 -16   8    4341.    2972.     141. o

  18 -16  10       6.     100.     104. <

  18 -16  12    1523.    1418.     121. o

  18 -16  14    2204.    2166.     133. o

  18 -16  16    1056.    1225.     123. o

  18 -16  18       1.      82.     123. <

  18 -16  20     300.     184.     141. <

  18 -16  22    1329.     883.     164. o

  18 -16  24    1354.    1104.     169. o

  18 -16  26    2387.    2978.     214. o

  18 -16  28    1240.    1360.     203. o

  18 -15   1      16.      91.     100. <

  18 -15   3    7543.    8532.     185. o

  18 -15   5   11452.   13290.     232. o

  18 -15   7      76.     351.     110. o

  18 -15   9    7640.    7656.     162. o

  18 -15  11     547.     479.     107. o

  18 -15  13     841.     844.     115. o

  18 -15  15    5262.    4729.     148. o

  18 -15  17      14.      40.     113. <

  18 -15  19    5964.    5901.     182. o

  18 -15  21    5574.    6223.     209. o

  18 -15  23    3578.    4249.     194. o

  18 -15  25    6772.    9508.     299. o

  18 -15  27    2887.    3610.     215. o

  18 -15  29    2832.    2732.     216. o

  18 -14   0       7.     118.     147. <

  18 -14   2    2380.    2227.     119. o

  18 -14   4    1774.     937.     113. o

  18 -14   6   17267.   19792.     250. o

  18 -14   8     316.     581.     111. o

  18 -14  10    3838.    4236.     129. o

  18 -14  12     122.      55.     108. <

  18 -14  14     298.     190.     104. <

  18 -14  16    6571.    7805.     201. o

  18 -14  18    1144.    1275.     118. o

  18 -14  20     639.     590.     121. o

  18 -14  22    6066.    7732.     238. o

  18 -14  24    1327.     752.     159. o

  18 -14  26    3452.    3824.     194. o

  18 -14  28     946.    1428.     196. o

  18 -13   1     536.     468.     103. o

  18 -13   3    5533.    8026.     195. o

  18 -13   5       1.     208.     114. <

  18 -13   7    2486.    1667.     112. o

  18 -13   9    1251.    1313.     117. o

  18 -13  11     680.     439.     100. o

  18 -13  13    2893.    1947.     123. o

  18 -13  15    3460.    2469.     125. o

  18 -13  17    6549.    5659.     169. o

  18 -13  19    3077.    2853.     132. o

  18 -13  21     777.     884.     128. o

  18 -13  23     422.    1087.     141. o

  18 -13  25    2095.    2160.     167. o

  18 -13  27      17.     192.     159. <

  18 -13  29      78.      95.     179. <

  18 -12   0     342.      89.     125. <

  18 -12   2   18916.   19118.     251. o

  18 -12   4   21581.   24024.     267. o

  18 -12   6   13816.   15176.     219. o

  18 -12   8    7639.    7607.     166. o

  18 -12  10    3843.    5159.     138. o

  18 -12  12    4760.    3748.     114. o

  18 -12  14    1696.    1260.     102. o

  18 -12  16    1360.    1293.     107. o

  18 -12  18   14417.   13704.     219. o

  18 -12  20    2708.    3099.     135. o

  18 -12  22   19071.   23365.     300. o

  18 -12  24     137.     343.     133. <

  18 -12  26    4740.    4901.     188. o

  18 -12  28     570.     581.     162. o

  18 -12  30    5493.    6208.     242. o

  18 -11   1   24780.   24504.     253. o

  18 -11   3   18458.   16691.     252. o

  18 -11   5    2847.    2441.     118. o

  18 -11   7    1127.     499.      99. o

  18 -11   9    1370.     861.      96. o

  18 -11  11      10.      20.      86. <

  18 -11  13       7.      29.      97. <

  18 -11  15    1106.     757.      98. o

  18 -11  17    1456.     661.     101. o

  18 -11  19    1465.    1134.     107. o

  18 -11  21    1193.    1541.     128. o

  18 -11  23    4806.    4467.     157. o

  18 -11  25    3787.    4193.     166. o

  18 -11  27    4827.    4355.     175. o

  18 -11  29    1171.     835.     163. o

  18 -11  31    1145.    1387.     194. o

  18 -10   0   31408.   36426.     444. o

  18 -10   2    5543.    6154.     161. o

  18 -10   4   10873.   11385.     193. o

  18 -10   6    2805.    2065.     103. o

  18 -10   8     243.      61.      82. <

  18 -10  10     574.     332.      91. o

  18 -10  12     354.     101.      82. <

  18 -10  14    3555.    2289.     108. o

  18 -10  16    2821.    2878.     107. o

  18 -10  18   20030.   21807.     237. o

  18 -10  20    2181.    2195.     116. o

  18 -10  22    1053.    1116.     120. o

  18 -10  24       5.      48.     119. <

  18 -10  26    2218.    1764.     140. o

  18 -10  28    2739.    2583.     161. o

  18 -10  30     448.     395.     154. <

  18  -9   1      59.      42.      75. <

  18  -9   3   18173.   17595.     224. o

  18  -9   5     298.     248.      88. <

  18  -9   7     869.     589.      82. o

  18  -9   9    3188.    2396.      89. o

  18  -9  11      47.      22.      82. <

  18  -9  13    1515.    1086.      89. o

  18  -9  15     344.     102.      86. <

  18  -9  17     715.     375.      95. o

  18  -9  19    9014.   10071.     188. o

  18  -9  21     211.     140.     100. <

  18  -9  23    3113.    2803.     133. o

  18  -9  25    1983.    1916.     138. o

  18  -9  27      10.      37.     125. <

  18  -9  29    1987.    1984.     158. o

  18  -9  31     439.     389.     171. <

  18  -8   0   21604.   22964.     291. o

  18  -8   2   12890.   12170.     175. o

  18  -8   4      34.      44.      78. <

  18  -8   6    1270.     929.      79. o

  18  -8   8      78.      99.      74. <

  18  -8  10       1.      29.      73. <

  18  -8  12    3741.    3828.     104. o

  18  -8  14    2181.    1767.      94. o

  18  -8  16    3055.    2835.      99. o

  18  -8  18    6522.    7622.     171. o

  18  -8  20     642.     338.      99. o

  18  -8  22      45.      18.     105. <

  18  -8  24     352.     346.     112. o

  18  -8  26    1495.     863.     127. o

  18  -8  28     543.      23.     129. <

  18  -8  30       2.      45.     156. <

  18  -8  32      30.     198.     179. <

  18  -7   1   32279.   29591.     265. o

  18  -7   3    1151.     635.      79. o

  18  -7   5      22.      59.      78. <

  18  -7   7    4069.    3469.      94. o

  18  -7   9   10322.    8761.     146. o

  18  -7  11     640.     605.      78. o

  18  -7  13   11222.    9636.     181. o

  18  -7  15    4911.    4337.     145. o

  18  -7  17     689.     153.      89. <

  18  -7  19   26195.   26648.     288. o

  18  -7  21    2746.    2224.     115. o

  18  -7  23    1489.     846.     117. o

  18  -7  25     318.     421.     118. o

  18  -7  27     728.     562.     124. o

  18  -7  29    2551.    1799.     141. o

  18  -7  31    2844.    2589.     203. o

  18  -6   0    4014.    3459.     131. o

  18  -6   2    5877.    5570.     113. o

  18  -6   4    4776.    5704.     117. o

  18  -6   6   10110.    9424.     153. o

  18  -6   8    7822.    7008.     134. o

  18  -6  10     973.     482.      75. o

  18  -6  12    5622.    5616.     123. o

  18  -6  14    3358.    2690.      95. o

  18  -6  16    1741.    1128.      93. o

  18  -6  18      35.      64.      89. <

  18  -6  20      32.     183.      98. <

  18  -6  22     525.     287.     104. <

  18  -6  24     184.     214.     112. <

  18  -6  26      60.       7.     114. <

  18  -6  28     628.     909.     129. o

  18  -6  30    3047.    2577.     154. o

  18  -6  32     771.     446.     168. <

  18  -5   1    6484.    8007.     121. o

  18  -5   3   36630.   32474.     245. o

  18  -5   5   12456.   11355.     137. o

  18  -5   7    4722.    4488.     119. o

  18  -5   9     657.     377.      62. o

  18  -5  11     186.     144.      70. <

  18  -5  13    1664.    1377.      89. o

  18  -5  15     282.     307.      81. o

  18  -5  17       7.      53.      84. <

  18  -5  19   26527.   29348.     304. o

  18  -5  21    2540.    2043.     114. o

  18  -5  23    5815.    5782.     159. o

  18  -5  25    4355.    4902.     155. o

  18  -5  27     595.     254.     123. <

  18  -5  29     413.     270.     136. <

  18  -5  31      18.     112.     148. <

  18  -5  33    1151.     552.     168. o

  18  -4   0   29338.   31613.     328. o

  18  -4   2    3505.    3256.      69. o

  18  -4   4     269.     111.      56. <

  18  -4   6    9420.    9416.     134. o

  18  -4   8   27333.   26550.     207. o

  18  -4  10     508.     164.      60. <

  18  -4  12   16294.   15131.     159. o

  18  -4  14     594.     326.      82. o

  18  -4  16       3.      61.      86. <

  18  -4  18   12179.   14064.     186. o

  18  -4  20    3110.    3101.     117. o

  18  -4  22   15204.   16146.     235. o

  18  -4  24     135.     132.     107. <

  18  -4  26   15546.   15001.     257. o

  18  -4  28     595.     788.     133. o

  18  -4  30    6243.    5912.     226. o

  18  -4  32      72.     215.     158. <

  18  -3   1     654.     914.      64. o

  18  -3   3    7572.    6580.     115. o

  18  -3   5    4403.    4221.      81. o

  18  -3   7   10966.   10065.     129. o

  18  -3   9     290.     226.      67. o

  18  -3  11     189.      75.      61. <

  18  -3  13   17138.   15966.     180. o

  18  -3  15    3452.    2656.     108. o

  18  -3  17    6530.    6246.     163. o

  18  -3  19     135.     177.      93. <

  18  -3  21     305.     531.      97. o

  18  -3  23      98.      87.     103. <

  18  -3  25     223.      65.     108. <

  18  -3  27      17.     109.     124. <

  18  -3  29     971.     426.     142. <

  18  -3  31    2974.    3154.     170. o

  18  -3  33      90.      91.     161. <

  18  -2   0   12759.   12604.     169. o

  18  -2   2   14146.   12912.     143. o

  18  -2   4   16317.   15850.     148. o

  18  -2   6   25982.   24298.     181. o

  18  -2   8    9070.    8920.     121. o

  18  -2  10    2410.    1543.      73. o

  18  -2  12     892.     500.      69. o

  18  -2  14    2968.    1656.      81. o

  18  -2  16    1786.    1392.      90. o

  18  -2  18    2376.    2793.     101. o

  18  -2  20   12501.   11674.     195. o

  18  -2  22   12518.   12836.     207. o

  18  -2  24      18.      16.     103. <

  18  -2  26    5727.    4997.     158. o

  18  -2  28     121.     307.     128. <

  18  -2  30     150.     107.     139. <

  18  -2  32      77.     278.     160. <

  18  -1   1    6298.    6795.     118. o

  18  -1   3    1465.    1695.      62. o

  18  -1   5    1506.    1018.      67. o

  18  -1   7    4216.    3307.      92. o

  18  -1   9    2193.    1599.      69. o

  18  -1  11    3881.    3272.      95. o

  18  -1  13      99.       6.      72. <

  18  -1  15    1633.    1037.      89. o

  18  -1  17    5591.    5073.     150. o

  18  -1  19    5491.    5421.     142. o

  18  -1  21      91.     184.      93. <

  18  -1  23    6729.    6761.     188. o

  18  -1  25    1113.     475.     119. o

  18  -1  27     722.     433.     122. o

  18  -1  29    3651.    3438.     167. o

  18  -1  31      17.      14.     145. <

  18  -1  33    1798.    1795.     180. o

  18   0   0   40290.   40710.     395. o

  18   0   2       7.      61.      57. <

  18   0   4   17656.   16452.     149. o

  18   0   6   10639.    8639.     114. o

  18   0   8     653.     350.      69. o

  18   0  10     305.      42.      73. <

  18   0  12   17817.   15624.     185. o

  18   0  14      51.      34.      80. <

  18   0  16   28343.   27802.     257. o

  18   0  18     613.      48.      84. <

  18   0  20     964.     891.      98. o

  18   0  22      66.      49.      97. <

  18   0  24    1022.     804.     108. o

  18   0  26      15.      41.     114. <

  18   0  28      30.      71.     133. <

  18   0  30    1710.    2564.     172. o

  18   0  32    2371.    1504.     169. o

  18   0  34     502.     211.     258. <

  18   1   1   10170.   10408.     144. o

  18   1   3    9924.   11173.     143. o

  18   1   5    1820.     894.      68. o

  18   1   7     353.     236.      59. o

  18   1   9      95.      95.      78. <

  18   1  11    2790.    2377.     100. o

  18   1  13    4520.    4718.     109. o

  18   1  15   21673.   20911.     220. o

  18   1  17    2565.    1829.      91. o

  18   1  19    2882.    2236.     104. o

  18   1  21      17.       2.      91. <

  18   1  23    2831.    2605.     113. o

  18   1  25      36.      26.     103. <

  18   1  27     117.      13.     126. <

  18   1  29    2914.    2694.     165. o

  18   1  31     234.     144.     148. <

  18   1  33      19.     166.     162. <

  18   2   0    8614.    6935.     169. o

  18   2   2    2943.    2114.      71. o

  18   2   4     317.     458.      65. o

  18   2   6   17484.   16147.     154. o

  18   2   8    6407.    5098.     123. o

  18   2  10    2867.    2687.     103. o

  18   2  12    9022.    9951.     174. o

  18   2  14   34731.   37464.     340. o

  18   2  16     449.     274.      84. o

  18   2  18     273.      56.      77. <

  18   2  20    1796.    1211.     101. o

  18   2  22     106.      91.      98. <

  18   2  24    1641.     647.     107. o

  18   2  26    3342.    2293.     131. o

  18   2  28     399.     151.     134. <

  18   2  30    1664.    1697.     160. o

  18   2  32     610.     417.     159. <

  18   3   1    5892.    6104.     113. o

  18   3   3    6317.    5907.     126. o

  18   3   5    3039.    3547.      94. o

  18   3   7     284.     134.      62. <

  18   3   9     426.     271.      71. o

  18   3  11     591.     545.      86. o

  18   3  13    2202.    2546.      93. o

  18   3  15    1912.    1013.      90. o

  18   3  17     932.     929.      93. o

  18   3  19    2739.    1899.     104. o

  18   3  21    2815.    2415.     119. o

  18   3  23    2009.    1590.     109. o

  18   3  25    3288.    2331.     124. o

  18   3  27    1323.    1803.     136. o

  18   3  29     755.     741.     152. o

  18   3  31    1217.    1450.     164. o

  18   3  33     971.     843.     170. o

  18   4   0      67.     331.      90. o

  18   4   2     900.     344.      64. o

  18   4   4    3069.    2844.      99. o

  18   4   6    6630.    5307.     123. o

  18   4   8     244.      52.      66. <

  18   4  10    1880.    2105.      95. o

  18   4  12      10.      41.      78. <

  18   4  14   23889.   25529.     260. o

  18   4  16     273.     232.      96. <

  18   4  18   20762.   19136.     247. o

  18   4  20     105.     269.      95. <

  18   4  22      29.      65.      99. <

  18   4  24     153.      25.     100. <

  18   4  26    3175.    2321.     135. o

  18   4  28     109.      88.     125. <

  18   4  30    2049.    2040.     171. o

  18   4  32     327.     491.     161. o

  18   5   1    4374.    4312.     106. o

  18   5   3   31404.   28896.     248. o

  18   5   5    6745.    5646.     133. o

  18   5   7    8518.    7612.     124. o

  18   5   9    1002.     732.      80. o

  18   5  11   13282.   12555.     170. o

  18   5  13   22400.   20929.     240. o

  18   5  15    3327.    2561.      96. o

  18   5  17    7383.    7682.     196. o

  18   5  19    2649.    1546.     111. o

  18   5  21      64.      40.     103. <

  18   5  23    3324.    2605.     122. o

  18   5  25    1717.    1170.     130. o

  18   5  27     489.     205.     119. <

  18   5  29      29.       1.     130. <

  18   5  31    3696.    4087.     181. o

  18   5  33    5253.    5892.     231. o

  18   6   0    8472.    9104.     189. o

  18   6   2     141.     496.      67. o

  18   6   4      15.      48.      65. <

  18   6   6     665.     408.      73. o

  18   6   8     168.      58.      67. <

  18   6  10    7149.    7982.     160. o

  18   6  12      50.     102.      79. <

  18   6  14     853.    1176.      88. o

  18   6  16      33.      22.      90. <

  18   6  18    7941.    6979.     176. o

  18   6  20    5963.    4519.     142. o

  18   6  22    3103.    2599.     121. o

  18   6  24     433.      99.     108. <

  18   6  26     167.     467.     120. o

  18   6  28     294.     358.     133. <

  18   6  30    1240.    1331.     152. o

  18   6  32      33.     136.     151. <

  18   7   1    1419.    1256.      71. o

  18   7   3   41839.   45939.     318. o

  18   7   5   20535.   19597.     182. o

  18   7   7       4.      66.      67. <

  18   7   9     102.     384.      75. o

  18   7  11    2672.    1855.     101. o

  18   7  13    9624.    7648.     153. o

  18   7  15    3254.    2016.      94. o

  18   7  17   14291.   13876.     210. o

  18   7  19    1562.    1140.     112. o

  18   7  21     917.     469.     101. o

  18   7  23     171.      79.     104. <

  18   7  25    1770.    1550.     125. o

  18   7  27    4323.    4507.     167. o

  18   7  29    1481.    1413.     145. o

  18   7  31    2843.    2829.     168. o

  18   7  33    3808.    3839.     580. o

  18   8   0   45113.   49466.     502. o

  18   8   2    5292.    6583.     127. o

  18   8   4    7156.    6420.     127. o

  18   8   6    2540.    1508.      70. o

  18   8   8   19437.   18387.     183. o

  18   8  10    9956.    9712.     165. o

  18   8  12    3676.    3188.     111. o

  18   8  14    3920.    3271.     105. o

  18   8  16    9443.    9221.     189. o

  18   8  18     765.     506.     104. o

  18   8  20    7229.    6336.     163. o

  18   8  22       8.      30.     101. <

  18   8  24     222.      45.     117. <

  18   8  26     978.     414.     127. o

  18   8  28     507.     663.     136. o

  18   8  30    2089.    2038.     157. o

  18   8  32      26.      70.     161. <

  18   9   1    9625.   10781.     127. o

  18   9   3      71.     178.      66. <

  18   9   5   17515.   14057.     153. o

  18   9   7   12981.   12739.     147. o

  18   9   9     125.     374.      78. o

  18   9  11      95.      17.      74. <

  18   9  13     461.     642.      86. o

  18   9  15    4413.    3820.     114. o

  18   9  17     892.     437.     101. o

  18   9  19    1514.    1224.     111. o

  18   9  21    4157.    3177.     133. o

  18   9  23    1391.    1236.     119. o

  18   9  25     748.     230.     120. <

  18   9  27     300.     189.     123. <

  18   9  29      50.     464.     136. o

  18   9  31     266.     164.     152. <

  18  10   0       4.     293.      83. o

  18  10   2    3845.    3035.      94. o

  18  10   4       9.      28.      63. <

  18  10   6     499.     566.      71. o

  18  10   8     719.     288.      72. o

  18  10  10    1595.    1282.      88. o

  18  10  12    1294.    1730.     104. o

  18  10  14    1542.    1454.     106. o

  18  10  16     208.      70.      92. <

  18  10  18      10.      33.      98. <

  18  10  20       1.      18.     101. <

  18  10  22      73.      11.     102. <

  18  10  24    2902.    2586.     138. o

  18  10  26    4174.    4032.     157. o

  18  10  28     377.     268.     130. <

  18  10  30    2613.    2741.     166. o

  18  11   1      10.      78.      64. <

  18  11   3     159.      35.      63. <

  18  11   5    2643.    1739.      77. o

  18  11   7    1825.     971.      77. o

  18  11   9   15500.   14460.     178. o

  18  11  11    6991.    5868.     117. o

  18  11  13    3952.    4033.     125. o

  18  11  15    2899.    2391.     109. o

  18  11  17     777.     278.      95. <

  18  11  19     350.      77.     110. <

  18  11  21      65.      32.     103. <

  18  11  23    2818.    2322.     130. o

  18  11  25    2228.    1619.     140. o

  18  11  27      35.      12.     126. <

  18  11  29    2924.    2058.     155. o

  18  11  31    1453.    1902.     184. o

  18  12   0     262.      79.     105. <

  18  12   2    4162.    2528.      84. o

  18  12   4    8139.    7820.     152. o

  18  12   6    2531.    1852.      94. o

  18  12   8   13718.   12845.     172. o

  18  12  10      26.      56.      81. <

  18  12  12    3474.    2587.     104. o

  18  12  14     227.     340.      91. o

  18  12  16     384.     334.      97. o

  18  12  18       9.      31.     100. <

  18  12  20       8.       6.     108. <

  18  12  22    1078.     608.     117. o

  18  12  24     941.     360.     123. <

  18  12  26     144.      11.     129. <

  18  12  28    3793.    3685.     185. o

  18  12  30     390.     379.     161. <

  18  13   1    1659.    1414.      85. o

  18  13   3    1493.     505.      82. o

  18  13   5       3.      91.      90. <

  18  13   7       2.      21.      86. <

  18  13   9     801.     432.      84. o

  18  13  11     200.      67.      79. <

  18  13  13    5012.    4310.     122. o

  18  13  15    1084.    1265.     101. o

  18  13  17     129.      34.     100. <

  18  13  19      25.       0.     112. <

  18  13  21    1762.    1236.     127. o

  18  13  23    1565.     541.     136. o

  18  13  25     441.     209.     143. <

  18  13  27      94.       0.     152. <

  18  13  29    1238.    1208.     171. o

  18  14   0    2593.    1826.     135. o

  18  14   2    1664.     314.      82. o

  18  14   4     429.     290.      94. o

  18  14   6     697.     411.      93. o

  18  14   8    4169.    3731.     118. o

  18  14  10     346.     118.      89. <

  18  14  12   12931.   13602.     222. o

  18  14  14    1074.    1183.     103. o

  18  14  16     193.     280.     107. <

  18  14  18    2149.    1491.     129. o

  18  14  20    2594.    1910.     147. o

  18  14  22     330.     106.     141. <

  18  14  24     822.     219.     160. <

  18  14  26     603.     402.     157. <

  18  14  28    4160.    3450.     195. o

  18  15   1     340.     175.      90. <

  18  15   3       3.      22.      90. <

  18  15   5    2224.    1941.     112. o

  18  15   7    3510.    3186.     135. o

  18  15   9       7.      10.      90. <

  18  15  11    5305.    6303.     148. o

  18  15  13     177.      58.     101. <

  18  15  15    1630.    1899.     123. o

  18  15  17    6221.    8178.     220. o

  18  15  19     491.     173.     126. <

  18  15  21      17.      20.     132. <

  18  15  23      52.       1.     150. <

  18  15  25      77.      36.     159. <

  18  15  27    2008.    1421.     200. o

  18  15  29      49.      31.     174. <

  18  16   0    3231.    1908.     167. o

  18  16   2     364.      94.      93. <

  18  16   4    2860.    2253.     120. o

  18  16   6    1075.     960.     107. o

  18  16   8    8805.    9290.     201. o

  18  16  10     136.      23.      99. <

  18  16  12    3172.    2928.     129. o

  18  16  14     548.    1120.     121. o

  18  16  16     946.    1058.     131. o

  18  16  18    3592.    2937.     145. o

  18  16  20      63.       9.     134. <

  18  16  22      16.       7.     156. <

  18  16  24     341.      23.     163. <

  18  16  26     376.     358.     183. <

  18  16  28    3753.    4043.     231. o

  18  17   1      76.      76.     103. <

  18  17   3     805.     507.     110. o

  18  17   5     284.     241.     105. <

  18  17   7    4098.    2944.     128. o

  18  17   9    2626.    2040.     117. o

  18  17  11    2973.    3274.     125. o

  18  17  13      84.     193.     119. <

  18  17  15      67.     304.     121. <

  18  17  17    1405.     788.     130. o

  18  17  19     245.      33.     141. <

  18  17  21     270.       8.     149. <

  18  17  23       8.      21.     159. <

  18  17  25     551.     401.     187. <

  18  17  27    5670.    7272.     262. o

  18  18   0    1972.    3631.     201. o

  18  18   2    3106.    2586.     131. o

  18  18   4    1590.    1135.     114. o

  18  18   6     228.     280.     112. <

  18  18   8     226.     626.     112. o

  18  18  10    1405.    1544.     117. o

  18  18  12     287.     218.     117. <

  18  18  14    6920.    8670.     236. o

  18  18  16     420.     177.     123. <

  18  18  18     969.     710.     136. o

  18  18  20    1065.     123.     159. <

  18  18  22      92.      24.     158. <

  18  18  24     493.     280.     177. <

  18  18  26    2006.    1771.     209. o

  19 -18   1      16.      28.     110. <

  19 -18   3    4412.    4630.     158. o

  19 -18   5     617.     366.     116. o

  19 -18   7    5540.    5090.     161. o

  19 -18   9   15521.   17353.     262. o

  19 -18  11     100.     163.     117. <

  19 -18  13    9199.    9851.     230. o

  19 -18  15    1372.    1774.     139. o

  19 -18  17    5076.    4205.     165. o

  19 -18  19     781.     564.     164. o

  19 -18  21     619.     935.     170. o

  19 -18  23      20.      32.     165. <

  19 -18  25     190.     135.     191. <

  19 -17   2     831.    1287.     119. o

  19 -17   4    2868.    3616.     135. o

  19 -17   6    2802.    2826.     127. o

  19 -17   8     255.     150.     108. <

  19 -17  10    3151.    2719.     134. o

  19 -17  12      10.      96.     117. <

  19 -17  14     968.    1585.     132. o

  19 -17  16      43.      11.     125. <

  19 -17  18    1961.    2406.     154. o

  19 -17  20    3071.    1945.     179. o

  19 -17  22     390.     601.     165. o

  19 -17  24    3760.    4425.     212. o

  19 -17  26     683.     872.     193. o

  19 -16   1    1231.     783.     118. o

  19 -16   3     894.     406.     112. o

  19 -16   5    2011.    3108.     127. o

  19 -16   7    8512.    8724.     210. o

  19 -16   9   10639.   12968.     227. o

  19 -16  11    2537.    2338.     135. o

  19 -16  13    7716.    6715.     185. o

  19 -16  15     366.     261.     120. <

  19 -16  17    4311.    5190.     168. o

  19 -16  19     958.     619.     140. o

  19 -16  21    2943.    2710.     184. o

  19 -16  23     293.      76.     157. <

  19 -16  25    1376.    1148.     176. o

  19 -16  27       8.      87.     188. <

  19 -15   2    2901.    3101.     128. o

  19 -15   4    9010.    8924.     217. o

  19 -15   6      12.     236.     112. <

  19 -15   8    1297.    1849.     127. o

  19 -15  10    5031.    4628.     133. o

  19 -15  12     676.     403.     114. o

  19 -15  14     375.     463.     115. o

  19 -15  16    2092.    1324.     127. o

  19 -15  18     572.     548.     131. o

  19 -15  20    9324.   10796.     259. o

  19 -15  22    2163.    1913.     173. o

  19 -15  24    3585.    4195.     197. o

  19 -15  26    1013.     619.     171. o

  19 -15  28    1029.     679.     197. o

  19 -14   1     176.     122.     104. <

  19 -14   3    2091.    1513.     116. o

  19 -14   5    4231.    7279.     208. o

  19 -14   7   21683.   21934.     279. o

  19 -14   9    5445.    6843.     151. o

  19 -14  11    5434.    4877.     151. o

  19 -14  13    1180.     381.     114. o

  19 -14  15    3730.    3258.     132. o

  19 -14  17     345.     809.     122. o

  19 -14  19    3872.    3357.     153. o

  19 -14  21      40.     284.     141. <

  19 -14  23      89.     166.     152. <

  19 -14  25      59.     524.     164. o

  19 -14  27     659.     360.     175. <

  19 -13   2   21411.   22366.     285. o

  19 -13   4   12416.   13980.     242. o

  19 -13   6   16789.   18529.     240. o

  19 -13   8    1589.    1017.     106. o

  19 -13  10   28839.   29726.     334. o

  19 -13  12     698.     610.     116. o

  19 -13  14    7542.    8088.     213. o

  19 -13  16      23.      62.     110. <

  19 -13  18   11348.   10725.     233. o

  19 -13  20    1195.    1391.     142. o

  19 -13  22   13189.   16732.     309. o

  19 -13  24    2211.    2782.     183. o

  19 -13  26    1855.    1767.     179. o

  19 -13  28       1.     124.     170. <

  19 -12   1    9202.    8066.     207. o

  19 -12   3    1375.    1341.     113. o

  19 -12   5   13170.   12627.     218. o

  19 -12   7    8036.    7647.     174. o

  19 -12   9     827.     802.     105. o

  19 -12  11    1930.    1965.     120. o

  19 -12  13     579.      63.     101. <

  19 -12  15     841.     771.     108. o

  19 -12  17    7352.    7099.     203. o

  19 -12  19    4963.    5410.     158. o

  19 -12  21    9319.   11026.     244. o

  19 -12  23    1263.    1252.     146. o

  19 -12  25     313.     329.     158. <

  19 -12  27    2055.    2336.     182. o

  19 -12  29      11.      87.     173. <

  19 -11   2    6740.    8638.     206. o

  19 -11   4     543.     641.     120. o

  19 -11   6   15024.   13959.     209. o

  19 -11   8     170.      78.     103. <

  19 -11  10   20187.   20517.     256. o

  19 -11  12     875.     702.     104. o

  19 -11  14    4997.    3010.     130. o

  19 -11  16     283.      59.     101. <

  19 -11  18      35.      66.     105. <

  19 -11  20      97.     271.     118. <

  19 -11  22    2982.    4176.     158. o

  19 -11  24     708.    1052.     139. o

  19 -11  26    1566.    1588.     160. o

  19 -11  28       1.     130.     151. <

  19 -11  30      65.      30.     176. <

  19 -10   1   28008.   28202.     315. o

  19 -10   3   28429.   26705.     302. o

  19 -10   5    9734.   11520.     202. o

  19 -10   7    3383.    2742.     111. o

  19 -10   9      67.      66.      96. <

  19 -10  11      50.      94.      95. <

  19 -10  13    9340.    9207.     190. o

  19 -10  15    2698.    1724.     107. o

  19 -10  17   18792.   18132.     248. o

  19 -10  19    9279.    9073.     201. o

  19 -10  21    7253.    6843.     210. o

  19 -10  23    3659.    3187.     147. o

  19 -10  25     280.     518.     134. o

  19 -10  27    2780.    3638.     181. o

  19 -10  29     345.     203.     157. <

  19 -10  31     101.     162.     171. <

  19  -9   2   19874.   19195.     245. o

  19  -9   4    2404.    1148.      99. o

  19  -9   6    5289.    5349.     127. o

  19  -9   8       6.      14.      81. <

  19  -9  10   19161.   16745.     228. o

  19  -9  12     903.     729.     101. o

  19  -9  14       0.      26.      93. <

  19  -9  16       5.      41.      94. <

  19  -9  18   13259.   14695.     227. o

  19  -9  20    1689.    2039.     120. o

  19  -9  22     671.     871.     120. o

  19  -9  24     413.     458.     123. o

  19  -9  26    1549.    1301.     139. o

  19  -9  28    1652.    1562.     147. o

  19  -9  30      31.       3.     154. <

  19  -8   1    1904.    1715.      94. o

  19  -8   3   10038.    7905.     158. o

  19  -8   5    7181.    6725.     180. o

  19  -8   7   16499.   15806.     200. o

  19  -8   9    2640.    1856.      92. o

  19  -8  11    1576.    1705.      96. o

  19  -8  13   15937.   17055.     225. o

  19  -8  15     187.      68.      92. <

  19  -8  17   11711.   12886.     210. o

  19  -8  19     362.     541.     101. o

  19  -8  21    2859.    1821.     118. o

  19  -8  23    5386.    3779.     148. o

  19  -8  25    2062.    1063.     130. o

  19  -8  27     277.     287.     128. <

  19  -8  29     106.     255.     133. <

  19  -8  31     366.     222.     173. <

  19  -7   2   15115.   15808.     215. o

  19  -7   4   10613.    8943.     157. o

  19  -7   6    8614.    8828.     147. o

  19  -7   8    4732.    4946.     141. o

  19  -7  10    6485.    4992.     122. o

  19  -7  12   24714.   24576.     244. o

  19  -7  14    2916.    3076.     111. o

  19  -7  16    6029.    6959.     134. o

  19  -7  18    8983.   10298.     187. o

  19  -7  20    1897.    1826.     111. o

  19  -7  22    3772.    2953.     122. o

  19  -7  24    1999.    2663.     134. o

  19  -7  26     305.     149.     129. <

  19  -7  28    1268.     802.     138. o

  19  -7  30     126.      63.     146. <

  19  -7  32    4211.    4156.     234. o

  19  -6   1    5384.    5306.     134. o

  19  -6   3    4914.    6220.     149. o

  19  -6   5   34801.   33342.     269. o

  19  -6   7    1842.    1807.      95. o

  19  -6   9     203.     114.      80. <

  19  -6  11   11150.   10662.     183. o

  19  -6  13      25.     134.      91. <

  19  -6  15    2910.    3191.     125. o

  19  -6  17     813.    1102.      96. o

  19  -6  19    7578.    8589.     198. o

  19  -6  21    1261.    1312.     110. o

  19  -6  23    1374.     776.     116. o

  19  -6  25    1515.     734.     122. o

  19  -6  27    1275.    1111.     132. o

  19  -6  29     219.     171.     136. <

  19  -6  31     136.     118.     164. <

  19  -5   2   59053.   63951.     477. o

  19  -5   4     234.     112.      69. <

  19  -5   6   21953.   22012.     209. o

  19  -5   8     192.     111.      72. <

  19  -5  10   24459.   23822.     217. o

  19  -5  12   10870.   12020.     178. o

  19  -5  14   11604.   11592.     203. o

  19  -5  16    1698.    1882.     102. o

  19  -5  18   36210.   38837.     336. o

  19  -5  20     173.     318.     102. o

  19  -5  22   11427.   10945.     221. o

  19  -5  24     870.    1409.     122. o

  19  -5  26     545.     150.     120. <

  19  -5  28     610.     188.     133. <

  19  -5  30       9.      50.     151. <

  19  -5  32    3131.    2595.     204. o

  19  -4   1    1297.    1543.      76. o

  19  -4   3      12.     472.      75. o

  19  -4   5   10476.   10053.     129. o

  19  -4   7     609.     529.      67. o

  19  -4   9    2378.    2502.      78. o

  19  -4  11     188.     194.      72. <

  19  -4  13    4568.    3451.     110. o

  19  -4  15       1.      39.      86. <

  19  -4  17    7291.    7108.     185. o

  19  -4  19     448.    1187.     122. o

  19  -4  21    1219.    1198.     111. o

  19  -4  23     579.     537.     108. o

  19  -4  25     632.     874.     125. o

  19  -4  27    2056.    1830.     142. o

  19  -4  29     469.     272.     140. <

  19  -4  31     545.     795.     154. o

  19  -3   2   65083.   67892.     451. o

  19  -3   4   13626.   14470.     159. o

  19  -3   6   17219.   17525.     175. o

  19  -3   8    6487.    5679.     115. o

  19  -3  10    6302.    5825.     128. o

  19  -3  12    1316.     369.      81. o

  19  -3  14    1057.    1006.      86. o

  19  -3  16    3862.    3006.     104. o

  19  -3  18   14985.   16978.     220. o

  19  -3  20    3625.    3175.     128. o

  19  -3  22    9590.   10442.     209. o

  19  -3  24      30.      44.     106. <

  19  -3  26      44.     117.     125. <

  19  -3  28    5681.    6664.     191. o

  19  -3  30       6.     199.     148. <

  19  -3  32      25.      98.     164. <

  19  -2   1   30235.   32843.     274. o

  19  -2   3   36003.   38088.     295. o

  19  -2   5   32929.   35050.     270. o

  19  -2   7    6845.    7173.     126. o

  19  -2   9   16578.   16631.     158. o

  19  -2  11    7170.    6112.     135. o

  19  -2  13     166.      66.      79. <

  19  -2  15    6957.    4885.     155. o

  19  -2  17    3791.    2960.     124. o

  19  -2  19   13837.   13046.     215. o

  19  -2  21    7369.    8263.     203. o

  19  -2  23    3317.    3085.     128. o

  19  -2  25    4034.    4532.     156. o

  19  -2  27    2668.    3427.     149. o

  19  -2  29    1577.    1817.     156. o

  19  -2  31     137.      77.     153. <

  19  -2  33       3.      34.     164. <

  19  -1   2    2117.    3223.      94. o

  19  -1   4    3058.    1658.      81. o

  19  -1   6    2483.    2153.      77. o

  19  -1   8    1310.     934.      66. o

  19  -1  10     324.     602.      74. o

  19  -1  12   10676.    9187.     161. o

  19  -1  14      48.      24.      82. <

  19  -1  16     627.      96.      85. <

  19  -1  18     154.      56.      89. <

  19  -1  20     492.     545.      97. o

  19  -1  22     755.     759.     101. o

  19  -1  24      73.      76.     116. <

  19  -1  26    1391.    1033.     139. o

  19  -1  28    8485.   10329.     265. o

  19  -1  30      97.     255.     148. <

  19  -1  32     355.     325.     171. <

  19   0   1    3639.    3388.      99. o

  19   0   3    8213.    7455.     120. o

  19   0   5   17617.   18938.     201. o

  19   0   7    5763.    5588.      91. o

  19   0   9   55045.   57171.     413. o

  19   0  11    3174.    4210.     136. o

  19   0  13   14300.   13615.     199. o

  19   0  15   13316.   13028.     191. o

  19   0  17      41.      62.      86. <

  19   0  19      31.       9.      91. <

  19   0  21    5390.    5645.     151. o

  19   0  23     469.     314.     104. o

  19   0  25    5610.    6257.     190. o

  19   0  27      16.     331.     138. <

  19   0  29    4993.    3714.     176. o

  19   0  31     108.     181.     158. <

  19   0  33     448.     333.     164. <

  19   1   2   16337.   18797.     200. o

  19   1   4       1.      44.      63. <

  19   1   6   14758.   12032.     155. o

  19   1   8    6011.    7248.     147. o

  19   1  10    3648.    5083.     104. o

  19   1  12   12911.   13103.     197. o

  19   1  14   12784.   13237.     195. o

  19   1  16    3045.    3599.     112. o

  19   1  18     311.      75.      88. <

  19   1  20     721.     601.      98. o

  19   1  22    4812.    3442.     135. o

  19   1  24     500.     727.     112. o

  19   1  26    6895.    7803.     230. o

  19   1  28     170.     413.     142. <

  19   1  30     443.     188.     158. <

  19   1  32       3.      45.     154. <

  19   2   1       3.      28.      66. <

  19   2   3   11029.   11052.     156. o

  19   2   5   20640.   20114.     197. o

  19   2   7    2135.    1585.      75. o

  19   2   9   29597.   31872.     270. o

  19   2  11      21.     279.      86. o

  19   2  13    6239.    5561.     163. o

  19   2  15     554.    1047.      89. o

  19   2  17    1846.    1950.     103. o

  19   2  19    5574.    6090.     151. o

  19   2  21       5.      82.      97. <

  19   2  23      76.      46.     100. <

  19   2  25    2593.    2407.     132. o

  19   2  27       1.     296.     141. <

  19   2  29    4408.    3912.     182. o

  19   2  31     158.     287.     154. <

  19   2  33       6.      55.     166. <

  19   3   2      53.      36.      65. <

  19   3   4   14550.   13675.     171. o

  19   3   6   30845.   30492.     261. o

  19   3   8     274.     557.      75. o

  19   3  10   54310.   52615.     424. o

  19   3  12    1823.    2350.      93. o

  19   3  14   44483.   44615.     378. o

  19   3  16     305.     117.      88. <

  19   3  18    2667.    2156.     118. o

  19   3  20    6012.    4702.     151. o

  19   3  22    1714.     708.     111. o

  19   3  24    1589.    1618.     126. o

  19   3  26    5223.    6055.     186. o

  19   3  28     200.     267.     146. <

  19   3  30    5501.    4744.     192. o

  19   3  32    1958.    2214.     178. o

  19   4   1    6396.    5627.     115. o

  19   4   3     701.     599.      70. o

  19   4   5    1738.    1556.      81. o

  19   4   7    1564.    1856.      75. o

  19   4   9      26.     257.      87. <

  19   4  11     618.    1388.     105. o

  19   4  13   24815.   26001.     274. o

  19   4  15    3933.    2573.     120. o

  19   4  17   11288.   12493.     226. o

  19   4  19      12.     179.     102. <

  19   4  21     156.     212.      95. <

  19   4  23     664.     223.     107. <

  19   4  25    1559.    1855.     135. o

  19   4  27     336.     340.     127. <

  19   4  29      58.      73.     142. <

  19   4  31     404.     489.     159. o

  19   5   2    2121.    1385.      74. o

  19   5   4   13285.   13450.     146. o

  19   5   6   39562.   41809.     307. o

  19   5   8    4622.    4689.      97. o

  19   5  10   37691.   44230.     337. o

  19   5  12    2816.    2921.      97. o

  19   5  14     790.     691.      87. o

  19   5  16    2492.    2246.     102. o

  19   5  18     727.     561.     101. o

  19   5  20     221.      61.      97. <

  19   5  22    1466.     744.     113. o

  19   5  24    1538.    1603.     118. o

  19   5  26    6006.    6807.     205. o

  19   5  28      82.     121.     130. <

  19   5  30    1317.     982.     159. o

  19   5  32    1293.    1269.     171. o

  19   6   1   10282.    9185.     140. o

  19   6   3     593.     312.      68. o

  19   6   5    8079.    7985.     155. o

  19   6   7   11613.   11579.     151. o

  19   6   9    4423.    4707.     145. o

  19   6  11    9954.    8874.     179. o

  19   6  13   21829.   20922.     230. o

  19   6  15    3304.    1960.      99. o

  19   6  17     803.     381.     103. o

  19   6  19    2529.    3037.     120. o

  19   6  21     155.      61.     108. <

  19   6  23    1833.    1467.     119. o

  19   6  25     229.     234.     116. <

  19   6  27    8113.    7945.     235. o

  19   6  29    1190.     689.     149. o

  19   6  31     993.     920.     160. o

  19   7   2     167.     187.      69. <

  19   7   4    5022.    5524.     142. o

  19   7   6    1119.    1029.      81. o

  19   7   8   16180.   15829.     195. o

  19   7  10       5.     388.      96. o

  19   7  12    1518.    1601.      90. o

  19   7  14    7284.    6890.     167. o

  19   7  16     445.     400.      93. o

  19   7  18    2542.    1430.     120. o

  19   7  20      72.     129.     107. <

  19   7  22     316.     109.     109. <

  19   7  24    6027.    5955.     193. o

  19   7  26     306.     954.     127. o

  19   7  28    3331.    4222.     167. o

  19   7  30     328.     302.     149. <

  19   7  32     128.     175.     186. <

  19   8   1   19273.   20820.     204. o

  19   8   3    4480.    6247.     139. o

  19   8   5     384.     212.      70. o

  19   8   7   10097.    9253.     151. o

  19   8   9    8429.   10585.     153. o

  19   8  11   12923.   11633.     170. o

  19   8  13    9194.    9365.     173. o

  19   8  15    6783.    7366.     166. o

  19   8  17     715.     679.     106. o

  19   8  19    9794.   10142.     227. o

  19   8  21     287.     144.     111. <

  19   8  23     609.     281.     118. <

  19   8  25    5146.    5612.     166. o

  19   8  27     409.     507.     137. o

  19   8  29    1584.    1795.     147. o

  19   8  31     342.     511.     167. o

  19   9   2   29374.   29943.     239. o

  19   9   4     959.     773.      73. o

  19   9   6    7477.    7058.     138. o

  19   9   8      48.      72.      75. <

  19   9  10    3514.    2856.     109. o

  19   9  12      12.      34.      85. <

  19   9  14   27142.   28785.     285. o

  19   9  16    3398.    3083.     119. o

  19   9  18   21743.   20537.     260. o

  19   9  20    4320.    4722.     139. o

  19   9  22    3026.    1727.     128. o

  19   9  24      27.      23.     116. <

  19   9  26      72.      91.     128. <

  19   9  28    1381.    1155.     140. o

  19   9  30     424.     232.     159. <

  19  10   1    1744.    1969.      75. o

  19  10   3     814.     196.      74. <

  19  10   5    2857.    3167.     101. o

  19  10   7     295.     132.      77. <

  19  10   9    2650.    1875.      95. o

  19  10  11     818.     707.      96. o

  19  10  13    1320.    1748.     107. o

  19  10  15    7789.    7618.     183. o

  19  10  17     501.     528.     105. o

  19  10  19    1925.    1985.     119. o

  19  10  21      81.      10.     114. <

  19  10  23    2157.    1670.     130. o

  19  10  25       6.      27.     127. <

  19  10  27    1591.    1215.     140. o

  19  10  29    1950.    2867.     166. o

  19  10  31    3255.    4165.     207. o

  19  11   2    1332.     331.      73. o

  19  11   4       0.      13.      76. <

  19  11   6     947.     271.      90. o

  19  11   8      38.      21.      77. <

  19  11  10    1390.     616.      90. o

  19  11  12    3437.    2860.     123. o

  19  11  14    8365.    8633.     188. o

  19  11  16      46.     247.      96. <

  19  11  18    3879.    3650.     143. o

  19  11  20      64.     126.     111. <

  19  11  22     156.      57.     121. <

  19  11  24     842.     289.     125. <

  19  11  26     180.     107.     127. <

  19  11  28      58.     117.     141. <

  19  11  30     223.     257.     162. <

  19  12   1    2336.    1571.      83. o

  19  12   3      24.      24.      78. <

  19  12   5    6800.    7269.     136. o

  19  12   7      36.       6.      85. <

  19  12   9      42.      34.      84. <

  19  12  11    3229.    2452.     111. o

  19  12  13     127.     728.      99. o

  19  12  15   21302.   24314.     263. o

  19  12  17     274.     331.      97. o

  19  12  19    5659.    4070.     153. o

  19  12  21    3258.    3249.     148. o

  19  12  23     632.     448.     128. o

  19  12  25     996.     295.     140. <

  19  12  27    2871.    2911.     193. o

  19  12  29     108.     121.     156. <

  19  13   2     113.     117.      89. <

  19  13   4    4757.    3847.     121. o

  19  13   6      19.      51.      96. <

  19  13   8    7333.    6406.     169. o

  19  13  10    3849.    1865.     111. o

  19  13  12    3685.    3454.     117. o

  19  13  14    1191.    1743.     100. o

  19  13  16    3470.    3822.     121. o

  19  13  18     654.     220.     123. <

  19  13  20       0.       9.     119. <

  19  13  22     593.     348.     135. <

  19  13  24     158.      74.     139. <

  19  13  26       8.       8.     149. <

  19  13  28     146.       8.     165. <

  19  14   1      33.      13.      93. <

  19  14   3     397.     137.      97. <

  19  14   5    7255.    6886.     165. o

  19  14   7    1083.     693.     108. o

  19  14   9     478.     177.      94. <

  19  14  11    9922.   10319.     195. o

  19  14  13     103.     397.     102. o

  19  14  15    9084.   11648.     203. o

  19  14  17     378.     341.     114. <

  19  14  19     678.     815.     140. o

  19  14  21     904.    1095.     148. o

  19  14  23    1987.    1652.     159. o

  19  14  25     357.     129.     151. <

  19  14  27    2481.    2113.     182. o

  19  15   2     911.     365.     100. o

  19  15   4   24506.   23304.     283. o

  19  15   6    1556.    1460.     114. o

  19  15   8     458.     394.     105. o

  19  15  10    1427.     985.     107. o

  19  15  12    6312.    6167.     157. o

  19  15  14      70.     474.     108. o

  19  15  16    3888.    4182.     158. o

  19  15  18     964.     353.     134. <

  19  15  20    2102.    1436.     153. o

  19  15  22      11.       1.     156. <

  19  15  24    1043.    1198.     175. o

  19  15  26     577.     231.     171. <

  19  15  28    4287.    4062.     217. o

  19  16   1     406.      25.     106. <

  19  16   3    3102.    2718.     120. o

  19  16   5    5519.    6540.     180. o

  19  16   7    5345.    3266.     129. o

  19  16   9    2795.    3405.     130. o

  19  16  11    2838.    2813.     130. o

  19  16  13    1463.    1036.     121. o

  19  16  15    4211.    6247.     216. o

  19  16  17      35.     108.     127. <

  19  16  19      14.      32.     143. <

  19  16  21     409.      75.     162. <

  19  16  23     283.      86.     164. <

  19  16  25       6.      66.     164. <

  19  16  27      13.     266.     181. <

  19  17   2    6672.    7027.     172. o

  19  17   4    3062.    2565.     124. o

  19  17   6   16138.   16363.     261. o

  19  17   8     168.      76.     104. <

  19  17  10   11651.   10766.     225. o

  19  17  12    5630.    6442.     171. o

  19  17  14    9251.   10357.     232. o

  19  17  16    7441.    9842.     248. o

  19  17  18    4457.    3442.     182. o

  19  17  20     463.      88.     164. <

  19  17  22      52.       1.     162. <

  19  17  24     614.     237.     180. <

  19  17  26    2770.    2295.     206. o

  19  18   1     200.     166.     115. <

  19  18   3   10634.   12271.     248. o

  19  18   5     163.     664.     116. o

  19  18   7    3043.    2978.     130. o

  19  18   9     177.     152.     112. <

  19  18  11    1235.    1024.     128. o

  19  18  13    1670.    2836.     139. o

  19  18  15     570.     625.     138. o

  19  18  17     583.     434.     141. o

  19  18  19    1431.     936.     163. o

  19  18  21     449.     208.     162. <

  19  18  23    1994.    1894.     191. o

  19  18  25     191.     342.     193. <

  19  19   2     474.    1126.     126. o

  19  19   4   22772.   28798.     338. o

  19  19   6    3168.    3565.     135. o

  19  19   8      77.     151.     113. <

  19  19  10     115.     222.     132. <

  19  19  12    7468.    9573.     243. o

  19  19  14    2647.    2882.     151. o

  19  19  16    6130.    7271.     224. o

  19  19  18     579.     989.     165. o

  19  19  20    1188.     481.     165. <

  19  19  22     116.     368.     172. <

  19  19  24    2162.    2377.     210. o

  20 -19   1   10425.   12351.     251. o

  20 -19   3     534.    1265.     130. o

  20 -19   5    9287.    8867.     229. o

  20 -19   7    1991.    1654.     135. o

  20 -19   9     291.     209.     128. <

  20 -19  11    1039.     720.     137. o

  20 -19  13     469.     818.     137. o

  20 -19  15    8165.    7043.     200. o

  20 -19  17      77.      32.     137. <

  20 -19  19    3436.    3801.     208. o

  20 -19  21      80.     167.     171. <

  20 -19  23    2203.    3212.     210. o

  20 -18   0    5410.    4093.     209. o

  20 -18   2    4612.    4340.     155. o

  20 -18   4    4902.    5045.     182. o

  20 -18   6    4872.    3559.     142. o

  20 -18   8    8911.    8738.     224. o

  20 -18  10     405.     344.     129. <

  20 -18  12     205.     414.     130. o

  20 -18  14     803.     602.     134. o

  20 -18  16    1200.    1088.     147. o

  20 -18  18    5212.    4740.     191. o

  20 -18  20    5029.    4765.     205. o

  20 -18  22     559.     570.     170. o

  20 -18  24    3459.    3045.     203. o

  20 -17   1    4439.    4577.     164. o

  20 -17   3    2005.    2342.     133. o

  20 -17   5      80.     263.     112. <

  20 -17   7    3275.    2693.     127. o

  20 -17   9     412.     746.     123. o

  20 -17  11      22.      67.     116. <

  20 -17  13    3568.    3693.     149. o

  20 -17  15    4500.    3512.     154. o

  20 -17  17    2454.    1882.     147. o

  20 -17  19      25.     111.     148. <

  20 -17  21     374.     227.     165. <

  20 -17  23    1088.     687.     173. o

  20 -17  25     215.     323.     180. <

  20 -16   0   24850.   25354.     470. o

  20 -16   2    4864.    4492.     150. o

  20 -16   4   10239.   10486.     227. o

  20 -16   6      44.     398.     113. o

  20 -16   8   19257.   20028.     267. o

  20 -16  10      21.      71.     119. <

  20 -16  12   11113.   10620.     236. o

  20 -16  14     841.     593.     124. o

  20 -16  16    7002.    7578.     203. o

  20 -16  18     839.    1333.     142. o

  20 -16  20    6501.    4309.     189. o

  20 -16  22     132.      33.     157. <

  20 -16  24     562.     275.     168. <

  20 -16  26       0.      72.     175. <

  20 -15   1    9812.   11697.     236. o

  20 -15   3     471.     835.     118. o

  20 -15   5    8594.   12818.     244. o

  20 -15   7     295.    1394.     126. o

  20 -15   9    7608.    7940.     215. o

  20 -15  11    2879.    2734.     131. o

  20 -15  13     955.     707.     118. o

  20 -15  15     296.     201.     122. <

  20 -15  17     159.     309.     129. <

  20 -15  19     436.     421.     140. <

  20 -15  21    1129.     793.     153. o

  20 -15  23       7.     373.     167. <

  20 -15  25    2876.    3563.     197. o

  20 -15  27      92.     123.     180. <

  20 -14   0    6037.    7692.     286. o

  20 -14   2    1498.    1339.     116. o

  20 -14   4   16010.   17798.     281. o

  20 -14   6   14116.   16239.     249. o

  20 -14   8    8375.    7732.     204. o

  20 -14  10     631.     814.     116. o

  20 -14  12    1243.    1447.     118. o

  20 -14  14    6481.    6311.     186. o

  20 -14  16   10115.   10780.     240. o

  20 -14  18    1674.    1939.     141. o

  20 -14  20    5500.    6691.     249. o

  20 -14  22    5032.    7686.     273. o

  20 -14  24     516.     379.     161. <

  20 -14  26    2271.    3121.     200. o

  20 -13   1   12839.   15364.     251. o

  20 -13   3   12297.   12349.     215. o

  20 -13   5    8878.   10355.     235. o

  20 -13   7   11426.   10714.     227. o

  20 -13   9   22153.   21880.     269. o

  20 -13  11   12284.   11965.     241. o

  20 -13  13   15524.   15546.     246. o

  20 -13  15     492.     420.     118. o

  20 -13  17    2710.    1992.     126. o

  20 -13  19   10352.   12575.     257. o

  20 -13  21    2197.    2476.     154. o

  20 -13  23    4698.    4509.     192. o

  20 -13  25    1507.    1694.     177. o

  20 -13  27     924.    1010.     175. o

  20 -12   0    5017.    4257.     193. o

  20 -12   2    1261.     990.     119. o

  20 -12   4    4833.    5496.     175. o

  20 -12   6    2219.    2666.     124. o

  20 -12   8     959.    1372.     109. o

  20 -12  10      60.     242.     108. <

  20 -12  12    1216.    1401.     117. o

  20 -12  14      13.     137.     110. <

  20 -12  16      35.      23.     115. <

  20 -12  18    1905.    1456.     134. o

  20 -12  20     818.     942.     150. o

  20 -12  22   11381.   19354.     313. o

  20 -12  24    2493.    3159.     169. o

  20 -12  26     522.     482.     165. <

  20 -12  28     618.     645.     171. o

  20 -11   1     458.     262.     104. <

  20 -11   3    7877.    6686.     192. o

  20 -11   5    3058.    3221.     123. o

  20 -11   7    7714.    6866.     189. o

  20 -11   9    1009.     673.     108. o

  20 -11  11   10461.   10502.     218. o

  20 -11  13    3518.    2235.     121. o

  20 -11  15     490.      72.     112. <

  20 -11  17     665.     424.     120. o

  20 -11  19   10708.   13280.     271. o

  20 -11  21    1051.    2894.     154. o

  20 -11  23   13316.   15330.     302. o

  20 -11  25    2382.    3194.     180. o

  20 -11  27    3271.    2580.     179. o

  20 -11  29    2211.    2582.     200. o

  20 -10   0   12964.    9524.     280. o

  20 -10   2     207.      74.     103. <

  20 -10   4    7911.    7358.     192. o

  20 -10   6      10.      78.     100. <

  20 -10   8    2080.    1926.     122. o

  20 -10  10    1915.    1646.     129. o

  20 -10  12    9870.    7580.     202. o

  20 -10  14      46.      94.     105. <

  20 -10  16     687.      99.     106. <

  20 -10  18    1671.    1257.     125. o

  20 -10  20    5487.    6067.     169. o

  20 -10  22     308.     863.     134. o

  20 -10  24    3553.    3181.     162. o

  20 -10  26    3814.    3122.     171. o

  20 -10  28      24.       4.     157. <

  20 -10  30     205.     195.     179. <

  20  -9   1     894.     658.      99. o

  20  -9   3    1216.    1029.     106. o

  20  -9   5    1413.    1175.     109. o

  20  -9   7   22594.   22295.     281. o

  20  -9   9    1985.    1413.     102. o

  20  -9  11    3688.    3872.     139. o

  20  -9  13    1289.     988.     112. o

  20  -9  15    1778.    1378.     112. o

  20  -9  17     727.     637.     105. o

  20  -9  19    5021.    5933.     181. o

  20  -9  21    7591.   10144.     238. o

  20  -9  23     999.     953.     130. o

  20  -9  25    2751.    3791.     164. o

  20  -9  27     531.     589.     142. o

  20  -9  29      38.     128.     150. <

  20  -8   0   12030.   11949.     252. o

  20  -8   2    4409.    3904.     135. o

  20  -8   4    2273.    1939.     111. o

  20  -8   6      47.      61.      95. <

  20  -8   8   27376.   26869.     294. o

  20  -8  10     244.     160.      95. <

  20  -8  12   35169.   34974.     337. o

  20  -8  14    1868.    2193.     109. o

  20  -8  16    1849.     876.     106. o

  20  -8  18    1647.    1782.     117. o

  20  -8  20     476.     622.     112. o

  20  -8  22      14.      73.     112. <

  20  -8  24    1183.     755.     129. o

  20  -8  26    7215.    5520.     181. o

  20  -8  28    2278.    1559.     148. o

  20  -8  30    1444.    1327.     195. o

  20  -7   1    9655.   11235.     190. o

  20  -7   3   19840.   19502.     287. o

  20  -7   5    5585.    6387.     169. o

  20  -7   7      72.     189.      92. <

  20  -7   9     569.     320.      89. o

  20  -7  11    3779.    3285.     133. o

  20  -7  13    1529.    1616.     115. o

  20  -7  15     267.     116.      97. <

  20  -7  17     351.     156.     104. <

  20  -7  19    2717.    3332.     130. o

  20  -7  21   13222.   13584.     237. o

  20  -7  23     245.     262.     120. <

  20  -7  25    5679.    8011.     225. o

  20  -7  27    1747.     893.     133. o

  20  -7  29      19.      47.     147. <

  20  -7  31     964.     793.     186. o

  20  -6   0    6187.    6626.     219. o

  20  -6   2    5605.    5715.     141. o

  20  -6   4   20036.   19953.     243. o

  20  -6   6    9746.    8762.     164. o

  20  -6   8    4139.    3373.     118. o

  20  -6  10    1502.    1740.      95. o

  20  -6  12   29365.   31086.     306. o

  20  -6  14     281.     253.      94. <

  20  -6  16    4105.    3980.     118. o

  20  -6  18    2141.    2842.     125. o

  20  -6  20    1742.    1665.     114. o

  20  -6  22    4052.    3789.     139. o

  20  -6  24      55.     456.     118. o

  20  -6  26   10736.   11678.     262. o

  20  -6  28     643.     411.     145. <

  20  -6  30     327.     402.     161. <

  20  -5   1    7554.    8319.     133. o

  20  -5   3     567.    1228.      70. o

  20  -5   5   30275.   31231.     295. o

  20  -5   7   13231.   13129.     173. o

  20  -5   9   23120.   23172.     248. o

  20  -5  11   38985.   39321.     372. o

  20  -5  13      52.     226.     108. <

  20  -5  15    7293.    7264.     183. o

  20  -5  17      95.     473.      97. o

  20  -5  19     807.     990.     106. o

  20  -5  21    8878.    9215.     200. o

  20  -5  23     705.     878.     118. o

  20  -5  25    4116.    4623.     174. o

  20  -5  27    4822.    4499.     181. o

  20  -5  29    3160.    3254.     176. o

  20  -5  31    1799.    1570.     182. o

  20  -4   0    1671.    1497.     104. o

  20  -4   2    9917.    7880.     138. o

  20  -4   4    3738.    4479.      93. o

  20  -4   6    5590.    4212.     102. o

  20  -4   8    6693.    6716.     127. o

  20  -4  10   10329.   10594.     171. o

  20  -4  12      40.     147.      92. <

  20  -4  14      10.      67.     100. <

  20  -4  16     314.     181.     102. <

  20  -4  18     749.    1615.     118. o

  20  -4  20      21.     288.     104. <

  20  -4  22   13003.   13588.     230. o

  20  -4  24    2389.    2238.     133. o

  20  -4  26   15797.   17977.     291. o

  20  -4  28    4813.    5128.     199. o

  20  -4  30    1752.    1693.     171. o

  20  -4  32       3.      18.     174. <

  20  -3   1    2025.    1166.      68. o

  20  -3   3    6634.    7180.     123. o

  20  -3   5    7291.    7730.     129. o

  20  -3   7    2421.    2461.      83. o

  20  -3   9      48.     143.      77. <

  20  -3  11   26347.   23702.     245. o

  20  -3  13    2827.    3552.     105. o

  20  -3  15    1973.    1531.      99. o

  20  -3  17     705.     186.     100. <

  20  -3  19     135.     101.     106. <

  20  -3  21    1498.    1118.     110. o

  20  -3  23    2675.    2409.     124. o

  20  -3  25    5719.    6925.     212. o

  20  -3  27    8136.    9937.     256. o

  20  -3  29    2072.    1866.     164. o

  20  -3  31    2638.    2668.     191. o

  20  -2   0    2152.    1879.     101. o

  20  -2   2       5.      41.      65. <

  20  -2   4   17283.   18876.     188. o

  20  -2   6   17938.   16964.     181. o

  20  -2   8   21786.   23524.     233. o

  20  -2  10     868.     960.      89. o

  20  -2  12     514.     489.      83. o

  20  -2  14    1451.     881.      91. o

  20  -2  16     724.     419.      91. o

  20  -2  18    2018.    2405.     117. o

  20  -2  20    1200.     786.     112. o

  20  -2  22    4999.    4906.     166. o

  20  -2  24    3655.    2546.     138. o

  20  -2  26    1227.    1236.     140. o

  20  -2  28    7126.    9111.     275. o

  20  -2  30      33.     102.     149. <

  20  -2  32     365.     163.     165. <

  20  -1   1    4409.    2998.      97. o

  20  -1   3    1128.     477.      72. o

  20  -1   5   13193.   12919.     171. o

  20  -1   7    1602.    1846.     102. o

  20  -1   9    2183.    1757.     104. o

  20  -1  11    2530.    1858.      92. o

  20  -1  13      48.      38.      79. <

  20  -1  15      19.      55.      81. <

  20  -1  17    1765.    1420.     101. o

  20  -1  19    1104.     958.     104. o

  20  -1  21    5181.    3973.     142. o

  20  -1  23    2452.    1898.     128. o

  20  -1  25    8143.    7307.     199. o

  20  -1  27    7456.    8852.     255. o

  20  -1  29   10520.   13623.     295. o

  20  -1  31    3116.    2819.     188. o

  20   0   0     103.      53.      97. <

  20   0   2    1945.    1975.      84. o

  20   0   4     210.     112.      64. <

  20   0   6     873.    1330.      70. o

  20   0   8   30327.   32180.     290. o

  20   0  10   10731.   13994.     192. o

  20   0  12     582.     558.      89. o

  20   0  14    1209.     554.      96. o

  20   0  16    2008.    1415.      97. o

  20   0  18     274.       8.      93. <

  20   0  20      78.     236.      96. <

  20   0  22    1001.    1060.     118. o

  20   0  24    3956.    2614.     149. o

  20   0  26    3630.    3239.     149. o

  20   0  28    3701.    4004.     183. o

  20   0  30    4666.    4279.     195. o

  20   0  32     369.     121.     164. <

  20   1   1       4.      13.      63. <

  20   1   3      93.      71.      69. <

  20   1   5     568.     209.      71. <

  20   1   7    2198.    2292.      95. o

  20   1   9     900.     971.      93. o

  20   1  11    8611.    9289.     171. o

  20   1  13    2669.    3109.     123. o

  20   1  15    6213.    6736.     173. o

  20   1  17     353.     143.      89. <

  20   1  19    2023.    1841.     108. o

  20   1  21    1108.     778.     110. o

  20   1  23     451.     557.     112. o

  20   1  25    2270.    1425.     132. o

  20   1  27    1718.    1887.     165. o

  20   1  29    1327.    1754.     157. o

  20   1  31    1172.    1202.     177. o

  20   2   0     712.     150.      99. <

  20   2   2    1275.     724.      81. o

  20   2   4     182.     104.      72. <

  20   2   6    2743.    2601.      92. o

  20   2   8   45613.   44793.     373. o

  20   2  10    9746.   14483.     184. o

  20   2  12   19955.   22828.     243. o

  20   2  14    3679.    3545.     111. o

  20   2  16    3048.    2565.     109. o

  20   2  18    2414.    1418.     108. o

  20   2  20    1789.    3071.     117. o

  20   2  22     219.     136.     106. <

  20   2  24     767.     312.     113. <

  20   2  26     466.     264.     139. <

  20   2  28    2691.    2919.     177. o

  20   2  30    9822.   11024.     323. o

  20   2  32     282.     270.     164. <

  20   3   1       3.     158.      69. <

  20   3   3    3443.    2017.      93. o

  20   3   5     222.     221.      75. <

  20   3   7   22573.   24429.     235. o

  20   3   9   24314.   26767.     259. o

  20   3  11    1751.    2067.     113. o

  20   3  13   10899.   10399.     194. o

  20   3  15     943.    1196.     104. o

  20   3  17    1388.    1237.     103. o

  20   3  19    4128.    3004.     143. o

  20   3  21      46.      83.      99. <

  20   3  23     274.      33.     106. <

  20   3  25    1271.     816.     125. o

  20   3  27    9513.    9812.     281. o

  20   3  29     105.      95.     164. <

  20   3  31    1984.    1935.     181. o

  20   4   0   19202.   21684.     324. o

  20   4   2    2688.    1778.      83. o

  20   4   4    5448.    5105.     111. o

  20   4   6     264.     316.      73. o

  20   4   8     204.     605.      81. o

  20   4  10   10939.   13473.     187. o

  20   4  12     230.     371.     101. o

  20   4  14    2331.    2386.     106. o

  20   4  16    1378.    1133.     102. o

  20   4  18   10455.    9549.     202. o

  20   4  20     787.    1169.     117. o

  20   4  22    1894.    1350.     120. o

  20   4  24      14.      30.     116. <

  20   4  26      15.      58.     125. <

  20   4  28      71.      31.     158. <

  20   4  30    4200.    3653.     202. o

  20   4  32     637.     438.     168. <

  20   5   1    5078.    4992.     105. o

  20   5   3      56.      44.      69. <

  20   5   5    9137.    8536.     155. o

  20   5   7   16321.   15806.     188. o

  20   5   9    7785.    7948.     154. o

  20   5  11   33622.   34523.     291. o

  20   5  13    2549.    2067.     102. o

  20   5  15    1406.    1889.     113. o

  20   5  17    2438.    2765.     123. o

  20   5  19     564.     232.     105. <

  20   5  21    1470.    1278.     115. o

  20   5  23      82.      30.     106. <

  20   5  25       4.      16.     124. <

  20   5  27    1056.    1216.     136. o

  20   5  29     322.     240.     151. <

  20   5  31    5866.    6013.     246. o

  20   6   0    3658.    2787.     132. o

  20   6   2     410.      67.      71. <

  20   6   4    2582.    2660.      85. o

  20   6   6     984.     636.      81. o

  20   6   8   14965.   15572.     183. o

  20   6  10     168.     262.      93. <

  20   6  12   12324.   13362.     192. o

  20   6  14    1559.    1464.     107. o

  20   6  16     112.      66.     100. <

  20   6  18   13672.   14200.     229. o

  20   6  20     163.      96.     107. <

  20   6  22    1161.     517.     113. o

  20   6  24    2365.    1718.     132. o

  20   6  26     492.     742.     134. o

  20   6  28    3905.    2469.     165. o

  20   6  30      47.     110.     152. <

  20   7   1     168.      94.      72. <

  20   7   3    1220.     723.      78. o

  20   7   5      39.       6.      73. <

  20   7   7    7529.    7104.     143. o

  20   7   9   20323.   20281.     229. o

  20   7  11    2881.    2424.      98. o

  20   7  13   13918.   13525.     188. o

  20   7  15     279.      74.      92. <

  20   7  17   19428.   21075.     264. o

  20   7  19     145.     142.     109. <

  20   7  21    3440.    2464.     139. o

  20   7  23    3639.    3411.     167. o

  20   7  25      15.      86.     123. <

  20   7  27    5244.    7304.     237. o

  20   7  29    2593.    2474.     170. o

  20   7  31    2077.    1976.     177. o

  20   8   0    2899.    2460.     135. o

  20   8   2     170.      53.      75. <

  20   8   4     188.       1.      76. <

  20   8   6     350.     240.      82. <

  20   8   8       4.     258.      78. o

  20   8  10    6512.    6552.     151. o

  20   8  12     445.     271.      92. <

  20   8  14     507.     298.      95. o

  20   8  16    3289.    3103.     111. o

  20   8  18      67.     281.     111. <

  20   8  20    2487.    2272.     124. o

  20   8  22    1394.    1706.     126. o

  20   8  24     984.    1276.     138. o

  20   8  26   13810.   14268.     289. o

  20   8  28     521.     371.     142. <

  20   8  30    4358.    4264.     188. o

  20   9   1    1221.    1120.      85. o

  20   9   3    1212.    1304.      84. o

  20   9   5      33.      34.      81. <

  20   9   7    1912.    1387.      87. o

  20   9   9     357.      86.      81. <

  20   9  11      92.      92.      88. <

  20   9  13    1311.    1069.      97. o

  20   9  15    6410.    5424.     159. o

  20   9  17    2397.    2905.     129. o

  20   9  19    2281.    2005.     123. o

  20   9  21      73.      62.     113. <

  20   9  23     395.     314.     125. <

  20   9  25     674.     721.     142. o

  20   9  27     368.     473.     138. o

  20   9  29     447.     646.     147. o

  20  10   0    1373.    1049.     115. o

  20  10   2      14.      85.      83. <

  20  10   4    1080.     261.      86. o

  20  10   6     762.     269.      88. o

  20  10   8     524.     178.      82. <

  20  10  10    6715.    5387.     132. o

  20  10  12      28.      32.      95. <

  20  10  14    8863.    9427.     191. o

  20  10  16     760.    1194.     107. o

  20  10  18     576.     559.     117. o

  20  10  20     201.     130.     116. <

  20  10  22    2733.    2743.     153. o

  20  10  24     892.     870.     138. o

  20  10  26    8866.    9277.     250. o

  20  10  28     696.     378.     145. <

  20  10  30   10910.   14860.     358. o

  20  11   1     181.     193.      88. <

  20  11   3     134.     139.      86. <

  20  11   5    2309.    1036.      87. o

  20  11   7    1210.     571.      89. o

  20  11   9   10058.   10268.     176. o

  20  11  11     164.     215.     100. <

  20  11  13    1059.     817.     102. o

  20  11  15      49.     173.     101. <

  20  11  17    1706.    1225.     117. o

  20  11  19       3.      81.     115. <

  20  11  21     175.      57.     121. <

  20  11  23    4217.    3369.     155. o

  20  11  25    2339.    1928.     163. o

  20  11  27    3605.    2761.     179. o

  20  11  29    6038.    7447.     284. o

  20  12   0     139.       7.     117. <

  20  12   2     276.      52.      90. <

  20  12   4    1028.     605.      88. o

  20  12   6     569.     145.      95. <

  20  12   8    2025.    1469.     100. o

  20  12  10    1274.     650.      96. o

  20  12  12    1333.     710.     103. o

  20  12  14    8647.   11369.     196. o

  20  12  16      41.     329.     102. o

  20  12  18     397.     476.     119. o

  20  12  20     965.     500.     130. o

  20  12  22     281.     206.     145. <

  20  12  24     133.      48.     144. <

  20  12  26      76.      78.     170. <

  20  12  28     721.     630.     181. o

  20  13   1     230.      41.      87. <

  20  13   3     660.     552.      96. o

  20  13   5     506.     328.      95. o

  20  13   7     520.      96.      99. <

  20  13   9    1081.    1003.      98. o

  20  13  11    3218.    2421.     114. o

  20  13  13    1664.    1236.     112. o

  20  13  15    2628.    2484.     128. o

  20  13  17     199.     154.     126. <

  20  13  19     232.      11.     130. <

  20  13  21      34.      78.     138. <

  20  13  23    1190.     906.     153. o

  20  13  25     140.      67.     157. <

  20  13  27     791.     418.     179. <

  20  14   0    3873.    2838.     165. o

  20  14   2     744.     217.     101. <

  20  14   4     103.     115.      98. <

  20  14   6    4649.    3834.     147. o

  20  14   8     672.     453.     105. o

  20  14  10    3974.    3033.     124. o

  20  14  12      22.     233.     101. <

  20  14  14    4664.    5636.     175. o

  20  14  16     477.     201.     119. <

  20  14  18    1012.    1004.     140. o

  20  14  20      22.       2.     132. <

  20  14  22     181.      71.     147. <

  20  14  24      78.      27.     169. <

  20  14  26       0.      53.     173. <

  20  15   1       1.      25.     107. <

  20  15   3    2449.    1773.     110. o

  20  15   5    7562.    8589.     198. o

  20  15   7       0.      62.     100. <

  20  15   9     268.     127.     107. <

  20  15  11    1100.    1221.     116. o

  20  15  13    6609.    7188.     194. o

  20  15  15    3592.    3641.     150. o

  20  15  17    5973.    5263.     194. o

  20  15  19      32.      12.     141. <

  20  15  21       9.       2.     146. <

  20  15  23     103.      49.     170. <

  20  15  25       7.       1.     176. <

  20  15  27    5237.    6539.     268. o

  20  16   0    7503.    6683.     232. o

  20  16   2     111.       1.     111. <

  20  16   4      10.      15.     105. <

  20  16   6     121.      85.      98. <

  20  16   8     519.     303.     106. <

  20  16  10     589.     319.     114. <

  20  16  12     343.     225.     112. <

  20  16  14     690.     703.     122. o

  20  16  16     774.     568.     132. o

  20  16  18     344.     158.     143. <

  20  16  20       2.       5.     149. <

  20  16  22    1325.     498.     172. <

  20  16  24       4.     166.     174. <

  20  16  26    1915.    2834.     218. o

  20  17   1     578.     993.     126. o

  20  17   3    1472.    1789.     124. o

  20  17   5     164.     184.     117. <

  20  17   7     219.     299.     108. <

  20  17   9    4216.    3664.     146. o

  20  17  11      97.     104.     112. <

  20  17  13    1835.    2414.     141. o

  20  17  15    1780.    1989.     144. o

  20  17  17     314.     451.     149. o

  20  17  19     470.     316.     149. <

  20  17  21     266.      71.     166. <

  20  17  23    2062.    2293.     202. o

  20  17  25     961.     954.     198. o

  20  18   0    2118.    1885.     195. o

  20  18   2    1506.    1746.     134. o

  20  18   4      28.     215.     122. <

  20  18   6     339.     288.     118. <

  20  18   8    1173.     341.     120. <

  20  18  10     574.     320.     125. <

  20  18  12    3345.    2508.     144. o

  20  18  14    4036.    4591.     157. o

  20  18  16     300.     184.     132. <

  20  18  18    2245.    1714.     170. o

  20  18  20     567.     212.     166. <

  20  18  22    6314.    6689.     264. o

  20  18  24      37.     160.     192. <

  20  19   1    2896.    3394.     144. o

  20  19   3     388.     610.     126. o

  20  19   5    1223.    1550.     136. o

  20  19   7     171.      66.     117. <

  20  19   9     860.     721.     132. o

  20  19  11    3318.    3038.     160. o

  20  19  13    1173.     929.     134. o

  20  19  15     275.     408.     142. <

  20  19  17    1273.     964.     164. o

  20  19  19     457.     581.     178. o

  20  19  21    3402.    4549.     219. o

  20  19  23     542.     507.     195. <

  20  20   0    1010.     977.     189. o

  20  20   2    1659.    2395.     144. o

  20  20   4    1032.    1337.     135. o

  20  20   6      36.     265.     125. <

  20  20   8     362.     331.     133. <

  20  20  10     368.     234.     137. <

  20  20  12      30.      86.     135. <

  20  20  14     445.     460.     146. o

  20  20  16     162.     102.     140. <

  20  20  18      47.     148.     169. <

  20  20  20    3041.    2964.     208. o

  20  20  22     436.     838.     188. o

  21 -20   1    1317.    1363.     144. o

  21 -20   3    1366.    1591.     141. o

  21 -20   5     410.     429.     128. o

  21 -20   7    1088.     857.     148. o

  21 -20   9    2712.    2070.     160. o

  21 -20  11     330.     214.     145. <

  21 -20  13    1725.    1307.     150. o

  21 -20  15     160.     140.     144. <

  21 -20  17      77.      50.     170. <

  21 -20  19    1102.    1201.     195. o

  21 -20  21     272.     669.     272. <

  21 -19   2    3310.    2633.     142. o

  21 -19   4    3709.    5015.     176. o

  21 -19   6    2277.    1323.     138. o

  21 -19   8    1692.    1895.     153. o

  21 -19  10     652.     161.     137. <

  21 -19  12     851.     766.     141. o

  21 -19  14     938.     283.     142. <

  21 -19  16     238.     315.     143. <

  21 -19  18      30.      61.     169. <

  21 -19  20    3314.    3956.     214. o

  21 -19  22    1343.    1344.     187. o

  21 -18   1     120.     186.     122. <

  21 -18   3    1698.    1305.     136. o

  21 -18   5       0.     122.     124. <

  21 -18   7     641.     397.     127. o

  21 -18   9     500.     602.     129. o

  21 -18  11     556.    1241.     140. o

  21 -18  13    1212.    1172.     142. o

  21 -18  15     340.     121.     139. <

  21 -18  17    1858.    1447.     147. o

  21 -18  19     580.     680.     173. o

  21 -18  21    2491.    1615.     185. o

  21 -18  23    4139.    6138.     233. o

  21 -17   2     468.     158.     123. <

  21 -17   4    3910.    5293.     179. o

  21 -17   6    1135.     993.     120. o

  21 -17   8    1375.    1049.     131. o

  21 -17  10    3979.    3216.     148. o

  21 -17  12     551.     299.     130. <

  21 -17  14    1617.     913.     134. o

  21 -17  16      62.      17.     129. <

  21 -17  18    1829.    1644.     158. o

  21 -17  20     698.    1309.     176. o

  21 -17  22    1055.    1959.     189. o

  21 -17  24    8099.   13115.     344. o

  21 -16   1     275.     327.     125. <

  21 -16   3    2024.    1457.     127. o

  21 -16   5      29.     399.     115. o

  21 -16   7    1329.     811.     117. o

  21 -16   9     189.     638.     130. o

  21 -16  11    1434.     947.     129. o

  21 -16  13    2501.    2909.     144. o

  21 -16  15       3.      37.     124. <

  21 -16  17     950.     897.     141. o

  21 -16  19       2.      89.     141. <

  21 -16  21     493.     281.     164. <

  21 -16  23       1.     332.     181. <

  21 -16  25     107.     276.     174. <

  21 -15   2    1195.    1063.     123. o

  21 -15   4   11767.   13408.     261. o

  21 -15   6     302.     866.     122. o

  21 -15   8    9786.   11123.     249. o

  21 -15  10     521.     790.     121. o

  21 -15  12     450.     402.     125. o

  21 -15  14     425.     320.     121. <

  21 -15  16      39.      48.     121. <

  21 -15  18     501.     261.     138. <

  21 -15  20    2155.    3252.     169. o

  21 -15  22     143.      33.     158. <

  21 -15  24    9044.   10341.     329. o

  21 -15  26      32.     146.     172. <

  21 -14   1    1503.    1341.     118. o

  21 -14   3     121.      44.     118. <

  21 -14   5    7504.    7886.     211. o

  21 -14   7   10519.   13155.     234. o

  21 -14   9    2712.    2475.     129. o

  21 -14  11    1160.    1259.     126. o

  21 -14  13     883.     522.     118. o

  21 -14  15     182.     168.     119. <

  21 -14  17    1734.     947.     131. o

  21 -14  19    1316.    1403.     152. o

  21 -14  21    2544.    3062.     168. o

  21 -14  23    2932.    5036.     200. o

  21 -14  25    1792.    1406.     181. o

  21 -13   2    1112.    2011.     118. o

  21 -13   4    3449.    4427.     140. o

  21 -13   6     101.     398.     120. o

  21 -13   8     478.     859.     120. o

  21 -13  10      64.     738.     120. o

  21 -13  12      43.     108.     113. <

  21 -13  14     153.      64.     113. <

  21 -13  16     615.     388.     122. o

  21 -13  18     860.     442.     137. o

  21 -13  20     734.    1404.     149. o

  21 -13  22    1884.    3607.     179. o

  21 -13  24    1477.    1377.     173. o

  21 -13  26     835.    1348.     181. o

  21 -12   1    9818.    9966.     247. o

  21 -12   3    1986.    2822.     140. o

  21 -12   5    4763.    4888.     158. o

  21 -12   7    2239.    1721.     130. o

  21 -12   9    1568.    1700.     124. o

  21 -12  11     558.     106.     109. <

  21 -12  13       4.      32.     110. <

  21 -12  15     252.      53.     114. <

  21 -12  17     188.      18.     120. <

  21 -12  19       5.     269.     143. <

  21 -12  21    9299.   10346.     281. o

  21 -12  23    3089.    3889.     183. o

  21 -12  25    3666.    4410.     196. o

  21 -12  27    3170.    3203.     199. o

  21 -11   2    3141.    2322.     123. o

  21 -11   4     829.     383.     109. o

  21 -11   6    2974.    2258.     132. o

  21 -11   8     590.     136.     109. <

  21 -11  10     348.     192.     108. <

  21 -11  12    1297.     757.     118. o

  21 -11  14      22.      20.     109. <

  21 -11  16       9.      39.     117. <

  21 -11  18    4200.    4074.     159. o

  21 -11  20    9581.   10428.     270. o

  21 -11  22     140.     666.     150. o

  21 -11  24    5505.    7101.     251. o

  21 -11  26     376.    1172.     172. o

  21 -11  28    6148.    7131.     249. o

  21 -10   1     840.     455.     105. o

  21 -10   3     301.     160.     105. <

  21 -10   5      97.     116.     104. <

  21 -10   7    1843.     956.     118. o

  21 -10   9      90.      53.     111. <

  21 -10  11     170.      71.     119. <

  21 -10  13     697.    1189.     117. o

  21 -10  15     326.     266.     120. <

  21 -10  17     507.     531.     121. o

  21 -10  19     465.     302.     127. <

  21 -10  21     373.     340.     141. <

  21 -10  23     382.     422.     142. <

  21 -10  25      34.     275.     148. <

  21 -10  27      70.     154.     161. <

  21 -10  29       2.     238.     176. <

  21  -9   2    4091.    2517.     127. o

  21  -9   4       1.      23.     102. <

  21  -9   6    1278.     717.     109. o

  21  -9   8    2107.    1868.     122. o

  21  -9  10     857.     148.     111. <

  21  -9  12    1751.    1766.     125. o

  21  -9  14    5509.    4627.     180. o

  21  -9  16      36.      35.     106. <

  21  -9  18    2599.    2779.     132. o

  21  -9  20    2957.    2504.     147. o

  21  -9  22     394.     649.     141. o

  21  -9  24    1728.    1418.     156. o

  21  -9  26       0.      83.     146. <

  21  -9  28    2586.    2027.     182. o

  21  -8   1     242.     105.     102. <

  21  -8   3      78.      43.      98. <

  21  -8   5     247.     278.      97. <

  21  -8   7     602.     339.     102. o

  21  -8   9     369.     299.     114. <

  21  -8  11    5073.    4191.     148. o

  21  -8  13     566.     572.     115. o

  21  -8  15    3033.    2473.     117. o

  21  -8  17     845.     891.     111. o

  21  -8  19    3488.    4366.     148. o

  21  -8  21     805.     845.     122. o

  21  -8  23    5205.    4487.     171. o

  21  -8  25     255.     137.     137. <

  21  -8  27      87.      62.     142. <

  21  -8  29     789.     548.     162. o

  21  -7   2    2859.    2707.     124. o

  21  -7   4      30.      67.      99. <

  21  -7   6    6282.    5550.     170. o

  21  -7   8    6452.    6103.     151. o

  21  -7  10     531.     371.     103. o

  21  -7  12     574.     850.     108. o

  21  -7  14    2426.    3377.     122. o

  21  -7  16    5627.    6483.     182. o

  21  -7  18    7824.    9357.     221. o

  21  -7  20    8109.    8654.     216. o

  21  -7  22       2.      20.     120. <

  21  -7  24      13.      47.     127. <

  21  -7  26      44.     144.     131. <

  21  -7  28    2203.    2426.     170. o

  21  -7  30     489.     692.     188. o

  21  -6   1    2007.    1351.     111. o

  21  -6   3    5257.    6250.     161. o

  21  -6   5    3661.    2709.     119. o

  21  -6   7     220.      40.      98. <

  21  -6   9    5090.    4592.     126. o

  21  -6  11   22404.   19681.     281. o

  21  -6  13    4944.    5239.     163. o

  21  -6  15      23.      68.      98. <

  21  -6  17    3330.    3127.     129. o

  21  -6  19   14409.   20548.     277. o

  21  -6  21    1074.    1408.     119. o

  21  -6  23    7168.    6837.     208. o

  21  -6  25    1031.    1273.     135. o

  21  -6  27     518.     367.     139. <

  21  -6  29    7774.    6731.     265. o

  21  -5   2   26248.   28743.     278. o

  21  -5   4    9946.   11238.     177. o

  21  -5   6     852.     739.      79. o

  21  -5   8      18.      29.      97. <

  21  -5  10   12410.   12845.     208. o

  21  -5  12    3426.    3129.     137. o

  21  -5  14     201.      84.      99. <

  21  -5  16     377.     697.      99. o

  21  -5  18   13498.   15446.     245. o

  21  -5  20      37.     335.     114. <

  21  -5  22    3927.    3768.     134. o

  21  -5  24     101.     193.     121. <

  21  -5  26     329.    1057.     143. o

  21  -5  28     534.     436.     145. o

  21  -5  30    1951.    1438.     181. o

  21  -4   1    1019.    1074.      79. o

  21  -4   3    1549.    1342.      81. o

  21  -4   5      70.     111.      77. <

  21  -4   7    1318.     341.      85. o

  21  -4   9    7201.    7001.     169. o

  21  -4  11      79.     248.      93. <

  21  -4  13    7953.    7423.     186. o

  21  -4  15     660.     559.     104. o

  21  -4  17   20514.   22827.     277. o

  21  -4  19    5004.    7678.     191. o

  21  -4  21    3997.    4423.     146. o

  21  -4  23    2450.    2399.     135. o

  21  -4  25    7778.   10278.     260. o

  21  -4  27    3564.    3818.     168. o

  21  -4  29    6514.    5916.     240. o

  21  -4  31      20.      32.     160. <

  21  -3   2   11631.   13537.     163. o

  21  -3   4   11427.   11581.     174. o

  21  -3   6    1551.     674.      86. o

  21  -3   8    1156.     739.      88. o

  21  -3  10   11795.   11784.     163. o

  21  -3  12    2714.    2280.     102. o

  21  -3  14     818.     854.     109. o

  21  -3  16    6511.    6008.     181. o

  21  -3  18    8995.   11962.     217. o

  21  -3  20    5485.    5225.     159. o

  21  -3  22    1730.    1452.     122. o

  21  -3  24   11447.   14280.     275. o

  21  -3  26     246.     458.     141. o

  21  -3  28    3624.    3952.     175. o

  21  -3  30    5063.    3973.     200. o

  21  -2   1   11765.   11422.     177. o

  21  -2   3   31948.   30465.     284. o

  21  -2   5    8468.    9850.     152. o

  21  -2   7     596.     319.      87. o

  21  -2   9    1121.    1166.      92. o

  21  -2  11    1621.    1211.      86. o

  21  -2  13    5690.    5068.     127. o

  21  -2  15    3780.    1801.     105. o

  21  -2  17    8017.    7676.     195. o

  21  -2  19    2832.    2221.     125. o

  21  -2  21    2906.    3850.     141. o

  21  -2  23     279.     204.     125. <

  21  -2  25    2019.    2574.     152. o

  21  -2  27     117.     313.     142. <

  21  -2  29     169.     219.     157. <

  21  -2  31      59.      53.     165. <

  21  -1   2   14048.   14388.     170. o

  21  -1   4    3179.    2992.      98. o

  21  -1   6    1289.    1500.      90. o

  21  -1   8     353.     320.      88. o

  21  -1  10    3755.    4239.     162. o

  21  -1  12       6.      42.      84. <

  21  -1  14    1824.    1143.      91. o

  21  -1  16    3214.    1970.     111. o

  21  -1  18     708.     304.     104. <

  21  -1  20    6346.    5995.     184. o

  21  -1  22     214.     206.     122. <

  21  -1  24   12454.   16320.     290. o

  21  -1  26     631.     556.     146. o

  21  -1  28    3061.    3686.     186. o

  21  -1  30    1037.     615.     171. o

  21   0   1      49.      25.      72. <

  21   0   3    4048.    3101.     100. o

  21   0   5    3063.    3374.     105. o

  21   0   7    7297.    7618.     193. o

  21   0   9    1722.    1706.     104. o

  21   0  11    9334.   10349.     183. o

  21   0  13    2182.    2469.     102. o

  21   0  15    1256.     540.      90. o

  21   0  17     292.      39.      91. <

  21   0  19     214.      95.      96. <

  21   0  21     359.      58.     118. <

  21   0  23    3297.    3751.     151. o

  21   0  25      18.      87.     127. <

  21   0  27    2256.    2887.     185. o

  21   0  29     120.     158.     153. <

  21   0  31     534.     302.     166. <

  21   1   2    9163.    8899.     150. o

  21   1   4    1028.     496.      80. o

  21   1   6   30180.   29686.     264. o

  21   1   8    3075.    2911.     114. o

  21   1  10   48546.   53439.     443. o

  21   1  12    1883.    1967.     100. o

  21   1  14   17936.   19832.     248. o

  21   1  16    8976.    8858.     179. o

  21   1  18     745.     424.      98. o

  21   1  20    4811.    5043.     147. o

  21   1  22    2589.    2698.     140. o

  21   1  24     751.     826.     131. o

  21   1  26    4389.    4702.     191. o

  21   1  28     116.     232.     157. <

  21   1  30    1457.     967.     174. o

  21   2   1    4682.    4127.     132. o

  21   2   3     286.     342.      76. o

  21   2   5    8841.    8003.     162. o

  21   2   7    2826.    2453.     111. o

  21   2   9     875.     796.     119. o

  21   2  11     119.     824.     143. o

  21   2  13     522.     862.      99. o

  21   2  15    6499.    7492.     194. o

  21   2  17    4847.    4452.     139. o

  21   2  19      80.     137.      97. <

  21   2  21    2698.    1426.     118. o

  21   2  23     289.     178.     117. <

  21   2  25     231.      90.     130. <

  21   2  27      61.     274.     155. <

  21   2  29     801.    1086.     181. o

  21   2  31       6.      55.     164. <

  21   3   2     463.     346.      74. o

  21   3   4     241.     455.      81. o

  21   3   6     358.     214.      90. <

  21   3   8     939.     727.      90. o

  21   3  10   51695.   50588.     463. o

  21   3  12   11996.   15690.     212. o

  21   3  14    3754.    4075.     125. o

  21   3  16     353.     291.      98. <

  21   3  18     235.     269.     104. <

  21   3  20    1400.    1486.     112. o

  21   3  22     847.     690.     112. o

  21   3  24       3.      14.     120. <

  21   3  26     223.     346.     144. <

  21   3  28     258.     271.     161. <

  21   3  30    1410.     837.     182. o

  21   4   1     704.     371.      79. o

  21   4   3    5864.    6633.     152. o

  21   4   5     839.     843.      81. o

  21   4   7    2671.    2860.     107. o

  21   4   9    6974.    9034.     173. o

  21   4  11      24.     378.     129. <

  21   4  13    5294.    6507.     177. o

  21   4  15     255.     527.     104. o

  21   4  17   27288.   31991.     306. o

  21   4  19    1042.     641.     116. o

  21   4  21    3431.    2783.     127. o

  21   4  23     656.     426.     114. o

  21   4  25      48.      27.     125. <

  21   4  27     266.     686.     152. o

  21   4  29    2903.    2456.     190. o

  21   4  31     342.     417.     178. <

  21   5   2    2245.    2076.      99. o

  21   5   4     260.     236.      85. <

  21   5   6    1096.    1018.      88. o

  21   5   8     338.     272.      82. o

  21   5  10    8512.   10181.     166. o

  21   5  12     997.     694.     101. o

  21   5  14       4.     168.      98. <

  21   5  16    6044.    6452.     181. o

  21   5  18    1910.    2170.     121. o

  21   5  20    1271.    1134.     120. o

  21   5  22    3651.    3497.     142. o

  21   5  24    1943.    1316.     136. o

  21   5  26    4023.    4712.     173. o

  21   5  28     112.     240.     166. <

  21   5  30    1469.    1224.     182. o

  21   6   1   30957.   31532.     266. o

  21   6   3   17678.   18687.     200. o

  21   6   5     391.     499.      82. o

  21   6   7    4487.    4562.     136. o

  21   6   9    8257.   10358.     179. o

  21   6  11    7724.    7506.     167. o

  21   6  13   18508.   19572.     224. o

  21   6  15     884.    1006.     106. o

  21   6  17   11760.   14526.     238. o

  21   6  19     898.    1336.     122. o

  21   6  21    4603.    4550.     150. o

  21   6  23    6396.    6592.     179. o

  21   6  25     504.     350.     132. <

  21   6  27      83.     549.     145. o

  21   6  29      67.      93.     165. <

  21   7   2   11471.   12679.     178. o

  21   7   4      96.     205.      86. <

  21   7   6    1615.    1576.      97. o

  21   7   8    6688.    7584.     165. o

  21   7  10      24.     389.      95. o

  21   7  12    3469.    4424.     146. o

  21   7  14    1126.     996.     100. o

  21   7  16    8326.    8171.     191. o

  21   7  18    4643.    4186.     150. o

  21   7  20    2395.    1967.     137. o

  21   7  22      17.     103.     120. <

  21   7  24      65.     257.     129. <

  21   7  26     295.    1063.     142. o

  21   7  28    2940.    3412.     174. o

  21   7  30     366.     173.     172. <

  21   8   1   10768.   12660.     175. o

  21   8   3   20160.   24613.     253. o

  21   8   5    1810.    1786.      95. o

  21   8   7   16393.   16583.     192. o

  21   8   9    2767.    3539.     116. o

  21   8  11    2919.    2519.     110. o

  21   8  13    4885.    4881.     127. o

  21   8  15    1679.    1795.     116. o

  21   8  17    2936.    3262.     147. o

  21   8  19    5100.    6671.     194. o

  21   8  21    2156.    2392.     139. o

  21   8  23    7510.    8643.     248. o

  21   8  25    1733.    2379.     143. o

  21   8  27    3498.    3309.     164. o

  21   8  29     216.     179.     153. <

  21   9   2   79905.   87751.     616. o

  21   9   4    1802.    2169.      97. o

  21   9   6   13356.   12595.     197. o

  21   9   8    3971.    3920.     107. o

  21   9  10      38.     143.      90. <

  21   9  12     135.     105.      96. <

  21   9  14   11341.   11090.     202. o

  21   9  16    2688.    2863.     127. o

  21   9  18   29586.   34025.     352. o

  21   9  20    1765.    1479.     132. o

  21   9  22   13720.   13554.     273. o

  21   9  24      19.     121.     131. <

  21   9  26      61.     804.     143. o

  21   9  28      19.     149.     143. <

  21  10   1   22334.   23596.     257. o

  21  10   3    1230.    1149.     115. o

  21  10   5    3145.    3142.     107. o

  21  10   7    2768.    2216.     105. o

  21  10   9     150.     111.      92. <

  21  10  11     167.      52.      97. <

  21  10  13    2359.    2357.     120. o

  21  10  15    2372.    2304.     118. o

  21  10  17     391.    1055.     135. o

  21  10  19      59.     277.     129. <

  21  10  21    4638.    5417.     176. o

  21  10  23      39.     126.     132. <

  21  10  25    1175.    1052.     152. o

  21  10  27      32.     170.     151. <

  21  10  29    1446.    1303.     181. o

  21  11   2   14042.   15062.     213. o

  21  11   4    2896.    3013.     113. o

  21  11   6    6469.    6389.     149. o

  21  11   8    3219.    2980.     122. o

  21  11  10    3333.    2680.     117. o

  21  11  12    2823.    2701.     114. o

  21  11  14    8856.    9405.     205. o

  21  11  16    6774.    6800.     186. o

  21  11  18   15069.   16758.     274. o

  21  11  20       7.     106.     124. <

  21  11  22    1961.    2495.     165. o

  21  11  24     509.     599.     156. o

  21  11  26      70.     276.     161. <

  21  11  28    4261.    4466.     209. o

  21  12   1   20480.   21088.     233. o

  21  12   3    6764.    6079.     141. o

  21  12   5   12554.   13640.     219. o

  21  12   7       7.       5.      94. <

  21  12   9     177.       8.      99. <

  21  12  11     169.      34.      99. <

  21  12  13     997.     713.     115. o

  21  12  15    2671.    2795.     122. o

  21  12  17   13714.   15340.     272. o

  21  12  19    3496.    3550.     164. o

  21  12  21   16054.   19576.     328. o

  21  12  23     476.     467.     153. o

  21  12  25      20.     108.     154. <

  21  12  27    2099.    2004.     197. o

  21  13   2     184.     490.     105. o

  21  13   4    4629.    4222.     137. o

  21  13   6     413.     154.      97. <

  21  13   8      54.       9.     104. <

  21  13  10     923.     579.     108. o

  21  13  12     168.     244.     109. <

  21  13  14    1302.    1990.     128. o

  21  13  16    1130.    1714.     132. o

  21  13  18     195.     587.     140. o

  21  13  20    3111.    3405.     167. o

  21  13  22    1553.    1268.     167. o

  21  13  24    1665.    1256.     166. o

  21  13  26       6.      25.     182. <

  21  14   1    6192.    6093.     193. o

  21  14   3     609.     272.     108. <

  21  14   5     859.     578.     112. o

  21  14   7    2934.    2139.     113. o

  21  14   9    5430.    4035.     140. o

  21  14  11     842.    1348.     117. o

  21  14  13    2614.    2305.     133. o

  21  14  15     246.     210.     125. <

  21  14  17   11203.   10308.     288. o

  21  14  19     791.     305.     150. <

  21  14  21    2063.    1919.     171. o

  21  14  23     140.     147.     172. <

  21  14  25     263.      97.     181. <

  21  15   2      68.     229.     116. <

  21  15   4     633.     115.     105. <

  21  15   6     336.     173.     104. <

  21  15   8     497.     285.     113. <

  21  15  10      24.     110.     114. <

  21  15  12      23.      22.     110. <

  21  15  14     400.     986.     128. o

  21  15  16    4470.    4412.     163. o

  21  15  18    1045.     587.     153. o

  21  15  20    2089.    1509.     168. o

  21  15  22     717.     293.     176. <

  21  15  24     326.      67.     180. <

  21  15  26    4078.    4103.     229. o

  21  16   1    5869.    4824.     209. o

  21  16   3    4005.    2747.     138. o

  21  16   5   12064.   15473.     265. o

  21  16   7    1388.    1564.     114. o

  21  16   9    5957.    4885.     158. o

  21  16  11    5049.    6927.     195. o

  21  16  13     151.     221.     120. <

  21  16  15    9270.    9970.     254. o

  21  16  17     210.     224.     150. <

  21  16  19    1878.    1254.     166. o

  21  16  21      49.      89.     163. <

  21  16  23     221.      50.     177. <

  21  16  25      26.     266.     190. <

  21  17   2   26206.   29845.     349. o

  21  17   4    6671.    8679.     230. o

  21  17   6    8118.    7639.     219. o

  21  17   8     799.    1286.     121. o

  21  17  10    3920.    2928.     139. o

  21  17  12    5790.    8228.     223. o

  21  17  14    5243.    4921.     168. o

  21  17  16      89.     285.     139. <

  21  17  18   10224.    9229.     292. o

  21  17  20     163.     135.     166. <

  21  17  22    2562.    2228.     203. o

  21  17  24     702.    1473.     204. o

  21  18   1     509.     890.     135. o

  21  18   3    4910.    6561.     195. o

  21  18   5     795.    1989.     139. o

  21  18   7     104.     333.     124. <

  21  18   9     162.     294.     128. <

  21  18  11      16.     264.     130. <

  21  18  13     791.    1038.     137. o

  21  18  15    1920.    2789.     161. o

  21  18  17    5503.    5661.     194. o

  21  18  19      92.     199.     168. <

  21  18  21     811.     767.     180. o

  21  18  23     766.    1219.     200. o

  21  19   2    8342.   11987.     263. o

  21  19   4   13564.   18868.     299. o

  21  19   6   11948.   14050.     265. o

  21  19   8     734.    1246.     140. o

  21  19  10    3895.    3607.     166. o

  21  19  12    4823.    6627.     234. o

  21  19  14    7416.    8957.     248. o

  21  19  16    5406.    6543.     234. o

  21  19  18    2460.    2844.     180. o

  21  19  20     195.     346.     177. <

  21  19  22    1294.    1861.     201. o

  21  20   1   14170.   19230.     298. o

  21  20   3    2743.    3379.     159. o

  21  20   5    6925.    7270.     218. o

  21  20   7     912.    1111.     142. o

  21  20   9     143.      64.     136. <

  21  20  11     941.     518.     141. o

  21  20  13     484.     278.     146. <

  21  20  15    4425.    3715.     174. o

  21  20  17    2255.    1561.     171. o

  21  20  19    6883.    8935.     318. o

  21  20  21    2494.    2777.     313. o

  21  21   2    1531.    1397.     142. o

  21  21   4    2161.    2268.     152. o

  21  21   6     756.     861.     146. o

  21  21   8    1893.    1892.     159. o

  21  21  10     152.      79.     140. <

  21  21  12     543.     990.     149. o

  21  21  14      78.     113.     148. <

  21  21  16     497.     722.     170. o

  21  21  18     308.     222.     168. <

  22 -21   1    3516.    4351.     169. o

  22 -21   3     246.     704.     134. o

  22 -21   5    7706.    7797.     258. o

  22 -21   7     331.     274.     145. <

  22 -21   9     278.     484.     147. o

  22 -21  11     577.      29.     144. <

  22 -21  13     437.     180.     152. <

  22 -21  15    1643.    1152.     169. o

  22 -21  17    1897.    2069.     205. o

  22 -20   0    1365.     482.     191. <

  22 -20   2    1111.     636.     141. o

  22 -20   4     503.     680.     138. o

  22 -20   6      92.     322.     143. <

  22 -20   8     919.     946.     144. o

  22 -20  10     737.     301.     151. <

  22 -20  12    1106.     875.     160. o

  22 -20  14     583.     423.     158. <

  22 -20  16     159.     139.     149. <

  22 -20  18      42.      88.     181. <

  22 -19   1    3538.    3957.     158. o

  22 -19   3    2114.    1071.     141. o

  22 -19   5    3089.    2439.     152. o

  22 -19   7    4935.    4030.     169. o

  22 -19   9      73.      56.     141. <

  22 -19  11      16.      37.     141. <

  22 -19  13     105.      98.     140. <

  22 -19  15    4489.    3744.     176. o

  22 -19  17     642.     929.     163. o

  22 -19  19     522.     507.     186. <

  22 -18   0    2774.    2218.     201. o

  22 -18   2      51.      11.     129. <

  22 -18   4     319.     401.     132. o

  22 -18   6     445.      86.     132. <

  22 -18   8     362.      47.     127. <

  22 -18  10     294.      13.     133. <

  22 -18  12    1897.    1583.     149. o

  22 -18  14    1746.    1237.     147. o

  22 -18  16     256.     292.     142. <

  22 -18  18      40.      61.     162. <

  22 -18  20      10.      98.     170. <

  22 -18  22    2423.    3587.     212. o

  22 -17   1    3081.    3926.     156. o

  22 -17   3     302.       9.     121. <

  22 -17   5      25.      35.     119. <

  22 -17   7    2109.    1631.     137. o

  22 -17   9    2293.    1768.     142. o

  22 -17  11    3944.    3786.     169. o

  22 -17  13     751.    1049.     140. o

  22 -17  15     215.     155.     134. <

  22 -17  17    4738.    5079.     188. o

  22 -17  19    2152.    2903.     180. o

  22 -17  21    1280.    1383.     184. o

  22 -17  23    3574.    3898.     214. o

  22 -16   0   21171.   26135.     496. o

  22 -16   2       4.      77.     129. <

  22 -16   4    2171.    1931.     138. o

  22 -16   6     465.     200.     123. <

  22 -16   8    1583.    1500.     141. o

  22 -16  10       6.      32.     128. <

  22 -16  12      25.      63.     123. <

  22 -16  14    2566.    3142.     153. o

  22 -16  16    4849.    4333.     176. o

  22 -16  18     228.     102.     141. <

  22 -16  20    2578.    2541.     184. o

  22 -16  22      52.     404.     176. <

  22 -16  24     822.    1165.     196. o

  22 -15   1      90.      27.     122. <

  22 -15   3      79.      21.     117. <

  22 -15   5     862.    1695.     137. o

  22 -15   7   10953.   12027.     246. o

  22 -15   9    2928.    3339.     155. o

  22 -15  11    2212.    3044.     145. o

  22 -15  13    1944.    2382.     137. o

  22 -15  15     315.     625.     128. o

  22 -15  17       7.      35.     138. <

  22 -15  19      14.      61.     139. <

  22 -15  21     278.     814.     167. o

  22 -15  23    5656.    6543.     217. o

  22 -15  25     978.    1708.     668. <

  22 -14   0   12182.   13428.     368. o

  22 -14   2      16.     110.     119. <

  22 -14   4    1942.    1879.     136. o

  22 -14   6     171.     387.     140. <

  22 -14   8       8.     176.     122. <

  22 -14  10    2998.    2532.     141. o

  22 -14  12       6.      67.     118. <

  22 -14  14    3332.    3284.     142. o

  22 -14  16    2019.    2187.     142. o

  22 -14  18     111.      21.     135. <

  22 -14  20    4707.    7263.     232. o

  22 -14  22      50.     262.     164. <

  22 -14  24      79.     399.     173. <

  22 -13   1    7006.    8372.     223. o

  22 -13   3   18316.   18492.     300. o

  22 -13   5     838.    1595.     126. o

  22 -13   7   16913.   18214.     291. o

  22 -13   9    6467.    6586.     208. o

  22 -13  11    2966.    4027.     144. o

  22 -13  13    7819.    8173.     229. o

  22 -13  15     113.     122.     120. <

  22 -13  17    2871.    2385.     149. o

  22 -13  19     443.     738.     143. o

  22 -13  21    5473.    5607.     185. o

  22 -13  23    7789.    8809.     287. o

  22 -13  25    3632.    4354.     208. o

  22 -12   0    3155.    2247.     202. o

  22 -12   2     296.     354.     129. <

  22 -12   4   17810.   19109.     284. o

  22 -12   6    3703.    3017.     134. o

  22 -12   8   20594.   23558.     317. o

  22 -12  10    3537.    3328.     140. o

  22 -12  12    9783.    8429.     210. o

  22 -12  14     165.     212.     117. <

  22 -12  16     320.      24.     126. <

  22 -12  18    3219.    2830.     156. o

  22 -12  20     911.     535.     149. o

  22 -12  22     414.    1189.     153. o

  22 -12  24    6539.    9489.     278. o

  22 -12  26    1054.    1108.     183. o

  22 -11   1    5020.    5044.     159. o

  22 -11   3    1676.    2331.     129. o

  22 -11   5    2546.    2679.     129. o

  22 -11   7     518.     675.     123. o

  22 -11   9     112.      84.     116. <

  22 -11  11    1386.     886.     125. o

  22 -11  13     225.      51.     118. <

  22 -11  15     240.     113.     120. <

  22 -11  17     684.     277.     129. <

  22 -11  19      19.      50.     137. <

  22 -11  21     375.     189.     143. <

  22 -11  23    2215.    2926.     171. o

  22 -11  25     449.     518.     156. o

  22 -11  27      11.      25.     167. <

  22 -10   0   18543.   13978.     390. o

  22 -10   2     584.     158.     106. <

  22 -10   4   22660.   22510.     286. o

  22 -10   6    6802.    6813.     214. o

  22 -10   8   16155.   15554.     267. o

  22 -10  10     221.     253.     117. <

  22 -10  12    6031.    4942.     174. o

  22 -10  14    6212.    6734.     208. o

  22 -10  16    1209.     504.     126. o

  22 -10  18    1060.     668.     131. o

  22 -10  20    3085.    1943.     159. o

  22 -10  22       6.      33.     144. <

  22 -10  24    6715.    5456.     223. o

  22 -10  26    1155.    1126.     161. o

  22 -10  28     818.     681.     172. o

  22  -9   1    2492.    1857.     119. o

  22  -9   3    3846.    2316.     134. o

  22  -9   5    2362.    2428.     126. o

  22  -9   7     150.      98.     119. <

  22  -9   9     993.     478.     113. o

  22  -9  11    7414.    6046.     188. o

  22  -9  13    1588.     977.     126. o

  22  -9  15    2456.    1957.     130. o

  22  -9  17    1668.    1098.     137. o

  22  -9  19      90.     288.     130. <

  22  -9  21    1418.    2813.     159. o

  22  -9  23     174.     151.     147. <

  22  -9  25      85.     257.     146. <

  22  -9  27    1815.    1819.     170. o

  22  -8   0    8056.    6059.     272. o

  22  -8   2     637.     262.     106. <

  22  -8   4    5222.    4078.     170. o

  22  -8   6    8525.   10699.     213. o

  22  -8   8    3105.    3316.     137. o

  22  -8  10     736.     304.     118. <

  22  -8  12    2014.    1996.     134. o

  22  -8  14    8386.    9519.     230. o

  22  -8  16     349.     221.     117. <

  22  -8  18      50.      11.     121. <

  22  -8  20    5961.    4928.     201. o

  22  -8  22     691.     540.     146. o

  22  -8  24    2840.    1800.     157. o

  22  -8  26       0.      25.     147. <

  22  -8  28    1026.     654.     168. o

  22  -7   1    8472.    7781.     210. o

  22  -7   3     116.      89.     107. <

  22  -7   5   48152.   47670.     439. o

  22  -7   7    1435.     935.     117. o

  22  -7   9      81.       6.     109. <

  22  -7  11    7395.    7262.     222. o

  22  -7  13    2893.    2702.     127. o

  22  -7  15   17638.   16432.     261. o

  22  -7  17      24.     140.     116. <

  22  -7  19    4714.    4848.     153. o

  22  -7  21    3314.    3188.     158. o

  22  -7  23     513.     521.     145. o

  22  -7  25    1647.    1506.     155. o

  22  -7  27    2725.    1633.     179. o

  22  -7  29      39.     204.     173. <

  22  -6   0   17591.   18938.     385. o

  22  -6   2     525.     334.     100. o

  22  -6   4    2063.    1907.     124. o

  22  -6   6    1554.    1489.     125. o

  22  -6   8     225.     127.      99. <

  22  -6  10     935.     770.     114. o

  22  -6  12    1419.    1692.     125. o

  22  -6  14     246.     175.     107. <

  22  -6  16     175.     547.     109. o

  22  -6  18    2614.    2590.     137. o

  22  -6  20    2643.    3341.     148. o

  22  -6  22     802.     866.     137. o

  22  -6  24    3716.    3737.     163. o

  22  -6  26     119.     141.     149. <

  22  -6  28     358.     335.     161. <

  22  -5   1   32742.   33007.     338. o

  22  -5   3    8678.    8898.     178. o

  22  -5   5   49892.   53622.     441. o

  22  -5   7     463.     398.     100. o

  22  -5   9    8175.    8525.     188. o

  22  -5  11   37440.   37163.     370. o

  22  -5  13    1361.    1304.     122. o

  22  -5  15    8867.    9222.     219. o

  22  -5  17    3913.    3475.     137. o

  22  -5  19    5204.    5715.     191. o

  22  -5  21   17378.   19522.     297. o

  22  -5  23    1050.    1692.     142. o

  22  -5  25    7300.    7373.     231. o

  22  -5  27     897.     256.     145. <

  22  -5  29      12.      90.     177. <

  22  -4   0      60.     818.     152. o

  22  -4   2    2789.    2044.      98. o

  22  -4   4   29641.   30922.     298. o

  22  -4   6    8792.    7563.     141. o

  22  -4   8   16807.   18420.     238. o

  22  -4  10    1682.    1072.     107. o

  22  -4  12   13550.   13640.     240. o

  22  -4  14    1730.    1005.     119. o

  22  -4  16   11194.   11667.     227. o

  22  -4  18    4887.    5113.     162. o

  22  -4  20    2188.    2575.     132. o

  22  -4  22    2458.    2853.     137. o

  22  -4  24    8037.    9553.     259. o

  22  -4  26     513.     480.     146. o

  22  -4  28    3476.    2782.     181. o

  22  -4  30     808.     686.     175. o

  22  -3   1   22269.   23405.     266. o

  22  -3   3    1646.    1651.     121. o

  22  -3   5    2786.    3366.     119. o

  22  -3   7     130.     110.      89. <

  22  -3   9       7.      63.      95. <

  22  -3  11     280.     442.      93. o

  22  -3  13    3716.    3440.     133. o

  22  -3  15      39.     173.     108. <

  22  -3  17    5396.    5733.     171. o

  22  -3  19    1463.    2168.     132. o

  22  -3  21    4096.    4664.     149. o

  22  -3  23     672.    1337.     144. o

  22  -3  25    1071.    1523.     152. o

  22  -3  27     662.     647.     154. o

  22  -3  29    1278.    1255.     170. o

  22  -2   0   22617.   21120.     359. o

  22  -2   2    3209.    2689.     112. o

  22  -2   4   53461.   57750.     462. o

  22  -2   6    1580.     667.      94. o

  22  -2   8   32966.   35036.     340. o

  22  -2  10      47.       4.      84. <

  22  -2  12   10996.   11447.     188. o

  22  -2  14    1935.    1446.     114. o

  22  -2  16   13982.   13189.     229. o

  22  -2  18     247.     369.     106. o

  22  -2  20   11726.   11133.     233. o

  22  -2  22      57.     142.     119. <

  22  -2  24   18947.   21864.     335. o

  22  -2  26    1386.    1763.     158. o

  22  -2  28    1663.    1545.     179. o

  22  -2  30      85.     180.     168. <

  22  -1   1     843.    1016.      90. o

  22  -1   3    8126.    8403.     178. o

  22  -1   5    4349.    5630.     165. o

  22  -1   7    2544.    3140.     115. o

  22  -1   9    8396.    8808.     180. o

  22  -1  11     736.     928.      97. o

  22  -1  13    4502.    4329.     123. o

  22  -1  15       7.     119.     100. <

  22  -1  17    1744.    1488.     121. o

  22  -1  19     106.     212.     113. <

  22  -1  21     141.     105.     116. <

  22  -1  23    6598.    7890.     240. o

  22  -1  25    3062.    2371.     154. o

  22  -1  27     414.     924.     168. o

  22  -1  29    1490.    1430.     183. o

  22   0   0     392.     234.     116. <

  22   0   2    2426.    1769.      95. o

  22   0   4   12923.   12732.     194. o

  22   0   6      38.      86.      88. <

  22   0   8   24775.   27706.     273. o

  22   0  10     383.     660.      92. o

  22   0  12     886.     460.     101. o

  22   0  14   11198.    9914.     183. o

  22   0  16      77.      53.      92. <

  22   0  18    5745.    5299.     160. o

  22   0  20    2436.    1713.     128. o

  22   0  22     418.     299.     128. <

  22   0  24    3483.    3540.     159. o

  22   0  26     460.     568.     147. o

  22   0  28    3044.    3266.     192. o

  22   0  30     663.     961.     188. o

  22   1   1    2833.    2288.     131. o

  22   1   3    7119.    7282.     173. o

  22   1   5   10727.   11480.     199. o

  22   1   7   19058.   19542.     225. o

  22   1   9   35266.   30621.     291. o

  22   1  11    1345.    1547.      98. o

  22   1  13    1046.     898.     100. o

  22   1  15    8828.    9664.     184. o

  22   1  17     429.     551.     100. o

  22   1  19   10195.    9125.     212. o

  22   1  21    3101.    2344.     138. o

  22   1  23    9900.   10669.     254. o

  22   1  25    5402.    3823.     163. o

  22   1  27    4445.    3982.     203. o

  22   1  29     210.     188.     163. <

  22   2   0    8039.    7906.     153. o

  22   2   2    3806.    3057.     101. o

  22   2   4    2812.    3398.     101. o

  22   2   6    3823.    4056.     152. o

  22   2   8      39.    1038.     111. o

  22   2  10    4325.    5327.     164. o

  22   2  12      34.      85.      94. <

  22   2  14     253.     838.     100. o

  22   2  16      35.     168.     101. <

  22   2  18     923.     773.     104. o

  22   2  20    2970.    3234.     128. o

  22   2  22     828.     529.     129. o

  22   2  24     421.     412.     132. o

  22   2  26      24.     167.     153. <

  22   2  28    1052.    1099.     168. o

  22   2  30    1049.     989.     184. o

  22   3   1    1215.     813.      87. o

  22   3   3    1915.    2455.     114. o

  22   3   5   39296.   38692.     351. o

  22   3   7    2014.    2213.     103. o

  22   3   9   33074.   37918.     341. o

  22   3  11   35545.   41302.     338. o

  22   3  13      27.     261.      96. <

  22   3  15   18389.   18727.     251. o

  22   3  17     710.     602.     108. o

  22   3  19    4669.    4123.     134. o

  22   3  21    2398.    1600.     119. o

  22   3  23     594.     199.     128. <

  22   3  25    2470.    2095.     164. o

  22   3  27    2872.    2794.     183. o

  22   3  29    2484.    1905.     195. o

  22   4   0   28512.   28885.     405. o

  22   4   2     119.      37.      80. <

  22   4   4   11061.   10919.     193. o

  22   4   6    3591.    4370.     119. o

  22   4   8    5030.    7337.     171. o

  22   4  10    1869.    2299.     120. o

  22   4  12      81.     218.     102. <

  22   4  14    4173.    5127.     140. o

  22   4  16   14747.   16232.     246. o

  22   4  18    3916.    4782.     158. o

  22   4  20   12951.   13728.     248. o

  22   4  22      64.     287.     115. <

  22   4  24     136.      62.     144. <

  22   4  26     182.     142.     148. <

  22   4  28     495.     237.     176. <

  22   4  30     189.     220.     171. <

  22   5   1     921.    1277.      90. o

  22   5   3      24.      72.      86. <

  22   5   5   13069.   13407.     185. o

  22   5   7    7176.    7622.     166. o

  22   5   9   15907.   18803.     225. o

  22   5  11   17978.   16982.     244. o

  22   5  13     883.    1005.     106. o

  22   5  15      45.     378.     105. o

  22   5  17     333.     732.     108. o

  22   5  19    4433.    4405.     153. o

  22   5  21      78.     350.     119. <

  22   5  23     777.    1208.     132. o

  22   5  25    4074.    3520.     182. o

  22   5  27    2976.    3372.     189. o

  22   5  29     303.      14.     163. <

  22   6   0   36191.   40792.     460. o

  22   6   2     498.     539.      86. o

  22   6   4   35659.   38635.     332. o

  22   6   6   21616.   24845.     252. o

  22   6   8   27918.   31303.     289. o

  22   6  10     184.    1216.     105. o

  22   6  12   33238.   33711.     321. o

  22   6  14    5796.    6208.     170. o

  22   6  16   15028.   17889.     242. o

  22   6  18    2589.    2067.     135. o

  22   6  20    8202.    8934.     232. o

  22   6  22    1025.     997.     137. o

  22   6  24    4670.    3922.     162. o

  22   6  26      26.     109.     157. <

  22   6  28    1537.     816.     177. o

  22   7   1   16455.   15933.     221. o

  22   7   3    5909.    6745.     167. o

  22   7   5   11443.   13643.     202. o

  22   7   7   12724.   14833.     205. o

  22   7   9      62.     906.     108. o

  22   7  11    1297.    1949.     102. o

  22   7  13      17.     317.      98. o

  22   7  15    9843.    9155.     216. o

  22   7  17   12797.   12795.     255. o

  22   7  19    2537.    2834.     142. o

  22   7  21    5571.    5732.     172. o

  22   7  23    1338.    2305.     154. o

  22   7  25    2104.    1873.     145. o

  22   7  27    1195.    2191.     170. o

  22   7  29     707.     391.     175. <

  22   8   0    4450.    7441.     252. o

  22   8   2       0.     224.      97. <

  22   8   4    5217.    7365.     175. o

  22   8   6    2960.    3620.     108. o

  22   8   8   33886.   34102.     305. o

  22   8  10      12.      89.      89. <

  22   8  12    7642.    6820.     171. o

  22   8  14      30.      97.     102. <

  22   8  16     210.    1014.     124. o

  22   8  18      13.     231.     122. <

  22   8  20     600.    1074.     136. o

  22   8  22     227.     464.     135. o

  22   8  24    2334.    2712.     153. o

  22   8  26    4733.    5890.     192. o

  22   8  28     644.     408.     161. <

  22   9   1   24243.   29567.     273. o

  22   9   3   17021.   20009.     239. o

  22   9   5   11844.   13951.     193. o

  22   9   7   15773.   17120.     213. o

  22   9   9    1465.    1044.      94. o

  22   9  11      48.     211.     101. <

  22   9  13    6427.    5949.     182. o

  22   9  15    4974.    5693.     149. o

  22   9  17   15409.   21250.     292. o

  22   9  19    6724.    9317.     236. o

  22   9  21    6296.    6872.     208. o

  22   9  23    7083.    8950.     262. o

  22   9  25      26.     213.     147. <

  22   9  27     153.     910.     155. o

  22  10   0    9177.   10467.     271. o

  22  10   2     363.     641.     112. o

  22  10   4    5429.    6472.     168. o

  22  10   6       2.      81.      95. <

  22  10   8     213.     118.      95. <

  22  10  10    4986.    3155.     133. o

  22  10  12     292.     189.     102. <

  22  10  14    5388.    5811.     159. o

  22  10  16    1314.    1215.     132. o

  22  10  18    3216.    2831.     137. o

  22  10  20    3015.    3242.     151. o

  22  10  22      82.     202.     138. <

  22  10  24    1080.    1163.     168. o

  22  10  26    8921.   11715.     328. o

  22  10  28      11.     207.     172. <

  22  11   1   14672.   17259.     232. o

  22  11   3    5455.    6068.     160. o

  22  11   5    3895.    3746.     128. o

  22  11   7    7121.    6915.     190. o

  22  11   9      71.      24.      96. <

  22  11  11    2685.    2102.     116. o

  22  11  13     464.     404.     104. o

  22  11  15    7037.    9142.     202. o

  22  11  17     528.     960.     134. o

  22  11  19    5531.    6658.     214. o

  22  11  21    1557.    2442.     170. o

  22  11  23    4366.    6041.     195. o

  22  11  25    2997.    2858.     184. o

  22  11  27    1249.    1058.     183. o

  22  12   0   26472.   29739.     405. o

  22  12   2     382.     928.     117. o

  22  12   4   10965.   11579.     210. o

  22  12   6    8037.    8961.     199. o

  22  12   8      74.       6.     104. <

  22  12  10     756.     422.     107. o

  22  12  12      46.     146.     105. <

  22  12  14    4594.    4519.     175. o

  22  12  16    2253.    1957.     144. o

  22  12  18       1.     205.     136. <

  22  12  20   11764.   13279.     292. o

  22  12  22    2330.    2654.     174. o

  22  12  24     307.     322.     164. <

  22  12  26     270.     435.     179. <

  22  13   1    1835.    2684.     122. o

  22  13   3     193.     335.     107. o

  22  13   5    2499.    2650.     123. o

  22  13   7     101.      30.     104. <

  22  13   9     333.     198.     111. <

  22  13  11    6699.    5658.     190. o

  22  13  13      12.     139.     111. <

  22  13  15    7054.    8946.     207. o

  22  13  17      52.      92.     134. <

  22  13  19      11.     150.     142. <

  22  13  21     108.     207.     160. <

  22  13  23      25.     140.     179. <

  22  13  25     267.     253.     176. <

  22  14   0   21424.   19321.     413. o

  22  14   2     941.    1108.     124. o

  22  14   4    5072.    4432.     136. o

  22  14   6    1092.     456.     111. o

  22  14   8    6344.    6504.     194. o

  22  14  10     562.     576.     124. o

  22  14  12    9317.   10849.     232. o

  22  14  14       1.     140.     122. <

  22  14  16    7264.    6581.     222. o

  22  14  18    1404.    1559.     160. o

  22  14  20    4269.    2618.     184. o

  22  14  22     628.     525.     179. <

  22  14  24    1596.    1233.     192. o

  22  15   1    1087.     506.     121. o

  22  15   3    1729.     794.     121. o

  22  15   5     930.     459.     120. o

  22  15   7       5.     111.     113. <

  22  15   9      20.     168.     118. <

  22  15  11     238.     479.     125. o

  22  15  13    2213.    2319.     145. o

  22  15  15      16.      33.     128. <

  22  15  17     188.      48.     147. <

  22  15  19     144.      42.     154. <

  22  15  21     841.     598.     177. o

  22  15  23     103.     212.     185. <

  22  15  25    4167.    3793.     630. o

  22  16   0    1109.    1549.     179. o

  22  16   2    1006.    1062.     131. o

  22  16   4    8818.   11250.     241. o

  22  16   6    1935.    2014.     135. o

  22  16   8   13198.   16880.     285. o

  22  16  10       1.     177.     118. <

  22  16  12    1823.    2877.     148. o

  22  16  14      56.     225.     136. <

  22  16  16     457.     374.     148. <

  22  16  18     179.     196.     154. <

  22  16  20    1108.     854.     168. o

  22  16  22     939.     976.     192. o

  22  16  24     518.     724.     197. o

  22  17   1    8010.    8462.     236. o

  22  17   3    2398.    2611.     140. o

  22  17   5    5185.    5088.     176. o

  22  17   7    3509.    3276.     154. o

  22  17   9    5401.    5277.     170. o

  22  17  11    1368.    1666.     142. o

  22  17  13    4911.    7286.     211. o

  22  17  15      19.      84.     133. <

  22  17  17    1862.    1384.     167. o

  22  17  19    1584.    1149.     171. o

  22  17  21     526.     524.     178. <

  22  17  23     126.     399.     191. <

  22  18   0    1554.    1306.     186. o

  22  18   2    4295.    5309.     183. o

  22  18   4     470.     798.     131. o

  22  18   6    6614.   10058.     246. o

  22  18   8      43.     655.     136. o

  22  18  10     393.     706.     138. o

  22  18  12    3757.    3912.     163. o

  22  18  14       7.      73.     135. <

  22  18  16    1258.    1215.     162. o

  22  18  18     114.     133.     152. <

  22  18  20     124.     208.     173. <

  22  18  22    7592.    9951.     358. o

  22  19   1     919.    1463.     136. o

  22  19   3    2502.    3185.     149. o

  22  19   5       2.     269.     138. <

  22  19   7    8451.   10078.     258. o

  22  19   9     534.     720.     144. o

  22  19  11      10.      62.     140. <

  22  19  13    1111.    2678.     166. o

  22  19  15      25.     150.     154. <

  22  19  17       2.      74.     157. <

  22  19  19    1186.    1759.     191. o

  22  20   0    6172.    7803.     359. o

  22  20   2    3530.    3714.     162. o

  22  20   4    2612.    2555.     161. o

  22  20   6     200.     578.     144. o

  22  20   8     842.     292.     145. <

  22  20  10       4.      28.     139. <

  22  20  12     512.      95.     151. <

  22  20  14      67.     114.     148. <

  22  20  16     690.     484.     171. <

  22  20  18     216.     283.     176. <

  22  21   1    3385.    3839.     166. o

  22  21   3    1541.    1489.     145. o

  22  21   5    1427.    1420.     152. o

  22  21   7    4638.    4540.     179. o

  22  21   9      47.      26.     141. <

  22  21  11     485.     288.     149. <

  22  21  13      75.      43.     149. <

  22  21  15     575.     389.     173. <

  22  21  17      37.     172.     182. <

  22  22   0      36.     109.     193. <

  22  22   2     793.     510.     144. o

  22  22   4     674.     858.     153. o

  22  22   6    2826.    2592.     169. o

  22  22   8       9.     133.     146. <

  22  22  10     186.      73.     145. <

  22  22  12     469.      82.     151. <

  22  22  14     373.     121.     160. <

  22  22  16     569.     715.     197. o

  23 -22   1     295.     388.     148. <

  23 -22   3     768.     403.     152. <

  23 -22   5     389.     632.     153. o

  23 -22   7     905.     946.     157. o

  23 -22   9     613.     594.     159. o

  23 -22  11     308.     328.     161. <

  23 -22  13     522.     190.     165. <

  23 -21   2    3181.    2174.     166. o

  23 -21   4       4.     168.     147. <

  23 -21   6     717.     997.     153. o

  23 -21   8     451.     354.     151. <

  23 -21  10      94.       2.     149. <

  23 -21  12     754.     917.     167. o

  23 -21  14    1269.     830.     164. o

  23 -21  16      40.     148.     203. <

  23 -20   1     171.      56.     132. <

  23 -20   3       2.      22.     138. <

  23 -20   5    1720.    1683.     151. o

  23 -20   7       4.      15.     140. <

  23 -20   9       2.      32.     148. <

  23 -20  11     109.      71.     147. <

  23 -20  13     741.     271.     162. <

  23 -20  15     824.     436.     169. <

  23 -20  17    1320.    1311.     205. o

  23 -19   2    1264.     382.     138. <

  23 -19   4    2665.    1029.     143. o

  23 -19   6      24.      28.     135. <

  23 -19   8      25.      89.     144. <

  23 -19  10     680.     994.     153. o

  23 -19  12       0.      41.     143. <

  23 -19  14    1589.     868.     168. o

  23 -19  16     540.     208.     159. <

  23 -19  18     280.     385.     182. <

  23 -18   1     874.     738.     133. o

  23 -18   3    1549.     573.     140. o

  23 -18   5       6.      24.     131. <

  23 -18   7     673.     108.     134. <

  23 -18   9     315.      67.     145. <

  23 -18  11     561.     145.     138. <

  23 -18  13     609.     384.     145. <

  23 -18  15      37.     183.     144. <

  23 -18  17    4722.    4521.     209. o

  23 -18  19     838.    1352.     185. o

  23 -17   2      30.     169.     129. <

  23 -17   4     441.      36.     126. <

  23 -17   6     387.     113.     129. <

  23 -17   8      96.      55.     131. <

  23 -17  10    1433.    1048.     146. o

  23 -17  12    1801.    1439.     148. o

  23 -17  14     889.     386.     133. <

  23 -17  16      71.      98.     145. <

  23 -17  18       9.      65.     147. <

  23 -17  20    3997.    7439.     279. o

  23 -16   1   11664.   12751.     281. o

  23 -16   3    3738.    3487.     161. o

  23 -16   5      39.      43.     127. <

  23 -16   7    3366.    2781.     149. o

  23 -16   9      11.      49.     129. <

  23 -16  11     377.      27.     133. <

  23 -16  13      11.     100.     128. <

  23 -16  15     882.     510.     135. o

  23 -16  17    3598.    3302.     173. o

  23 -16  19     252.     262.     150. <

  23 -16  21    6173.    6974.     256. o

  23 -15   2    4707.    4947.     178. o

  23 -15   4    3425.    4568.     160. o

  23 -15   6    9543.    9496.     250. o

  23 -15   8    2504.    2199.     147. o

  23 -15  10    1669.    1376.     132. o

  23 -15  12     157.      10.     125. <

  23 -15  14    2813.    2472.     151. o

  23 -15  16      86.     103.     138. <

  23 -15  18    1436.    1267.     158. o

  23 -15  20      13.     318.     161. <

  23 -15  22    2301.    1833.     192. o

  23 -14   1    1529.    1210.     140. o

  23 -14   3     382.     651.     131. o

  23 -14   5       7.      43.     127. <

  23 -14   7    2794.    2933.     149. o

  23 -14   9     714.     582.     128. o

  23 -14  11     721.     608.     130. o

  23 -14  13    2037.    1220.     130. o

  23 -14  15       2.      19.     124. <

  23 -14  17    4469.    4216.     177. o

  23 -14  19     245.     308.     145. <

  23 -14  21    4309.    5643.     205. o

  23 -14  23     480.     839.     181. o

  23 -13   2    8275.    6229.     216. o

  23 -13   4     253.     574.     125. o

  23 -13   6     593.     514.     125. o

  23 -13   8     271.     378.     119. o

  23 -13  10      41.     102.     118. <

  23 -13  12      28.      89.     119. <

  23 -13  14    2329.    1823.     140. o

  23 -13  16    1694.    1734.     138. o

  23 -13  18    7663.    7011.     245. o

  23 -13  20      46.     328.     146. <

  23 -13  22    5843.    6743.     238. o

  23 -13  24    2356.    2023.     190. o

  23 -12   1     713.     236.     130. <

  23 -12   3    8176.    8703.     244. o

  23 -12   5    3107.    3104.     149. o

  23 -12   7    5675.    7418.     231. o

  23 -12   9    1149.    1392.     136. o

  23 -12  11    2046.    1535.     129. o

  23 -12  13    1908.    1134.     128. o

  23 -12  15     597.     263.     126. <

  23 -12  17     180.     123.     142. <

  23 -12  19    1467.     875.     156. o

  23 -12  21     780.     588.     149. o

  23 -12  23   10156.   13993.     313. o

  23 -12  25      34.     253.     171. <

  23 -11   2    2563.    1641.     127. o

  23 -11   4    4201.    3459.     142. o

  23 -11   6    1399.    1717.     125. o

  23 -11   8    2421.    2490.     150. o

  23 -11  10    1348.    1763.     134. o

  23 -11  12     835.    1324.     133. o

  23 -11  14     350.       6.     117. <

  23 -11  16    2554.    1205.     149. o

  23 -11  18    2013.    1178.     143. o

  23 -11  20     584.     217.     145. <

  23 -11  22     129.      94.     146. <

  23 -11  24    2007.    2351.     176. o

  23 -11  26      14.      18.     169. <

  23 -10   1    1284.     320.     114. <

  23 -10   3    2916.    2147.     130. o

  23 -10   5    3827.    3205.     147. o

  23 -10   7     268.     276.     125. <

  23 -10   9    3027.    2005.     142. o

  23 -10  11     232.      93.     126. <

  23 -10  13    5314.    4179.     149. o
[truncated: 153,813 more chars]
